# Supplementary material for: Meta-Analysis of Peripheral Blood Transcriptome Datasets Reveals a Biomarker Panel for Tuberculosis in Patients Infected With HIV
Source: Front Cell Infect Microbiol. 2021 Mar 19;11:585919. doi: 10.3389/fcimb.2021.585919 (PMC8017209; doi:10.3389/fcimb.2021.585919)
Supplement: Supplementary file 1 [file Table_1.xlsx]

## Sheet: allGeneMeta_pal
gene	n.e	mean.e	sd.e	n.c	mean.c	sd.c	studlab	TE	seTE	lower	upper	zval	pval	w.fixed	w.random	fixed_TE	fixed_lower	fixed_upper	fixed_z	fixed_pvalue	random_TE	random_lower	random_upper	random_z	random_pvalue	I2	tao2	heter_pvalue
2020-03-01	68	465.23	181.967	93	404.871	158.486	1	0.355929	0.160816	0.0407346	0.671123	2.21326	0.0268795	38.667	9.41882	0.157472	-0.00357128	0.318516	1.9165	0.0553015	0.242056	-0.0670806	0.551192	1.53466	0.124866	68.2243	0.0803086	0.0134733
2020-03-01	21	692.259	207.201	23	599.045	123.493	2	0.542873	0.307857	-0.0605145	1.14626	1.7634	0.0778336	10.5512	5.71154	NA	NA	NA	NA	NA	NA	NA	NA	NA	NA	NA	NA	NA
2020-03-01	182	239.489	117.999	92	259.741	120.672	3	-0.169854	0.128131	-0.420986	0.0812777	-1.32563	0.184962	60.9107	10.3385	NA	NA	NA	NA	NA	NA	NA	NA	NA	NA	NA	NA	NA
2020-03-01	41	497.364	200.4	66	408.623	156.296	4	0.505138	0.20194	0.109343	0.900933	2.50143	0.0123694	24.522	8.25844	NA	NA	NA	NA	NA	NA	NA	NA	NA	NA	NA	NA	NA
2020-03-01	27	416.434	139.432	27	395.699	166.386	5	0.13312	0.27249	-0.400952	0.667192	0.488531	0.625174	13.4678	6.46999	NA	NA	NA	NA	NA	NA	NA	NA	NA	NA	NA	NA	NA
2020-03-02	68	1269.61	894.078	93	1139.41	774.719	1	0.156673	0.159802	-0.156533	0.469879	0.980418	0.32688	39.1593	20.795	0.112138	-0.0484011	0.272678	1.36905	0.170983	0.149734	-0.0678461	0.367314	1.34881	0.1774	37.7506	0.0225517	0.169528
2020-03-02	21	821.481	227.494	23	672.906	146.08	2	0.770902	0.313871	0.155726	1.38608	2.45611	0.0140449	10.1508	8.25992	NA	NA	NA	NA	NA	NA	NA	NA	NA	NA	NA	NA	NA
2020-03-02	182	1052.31	591.839	92	1083.48	618.072	3	-0.0517441	0.127942	-0.302505	0.199017	-0.404436	0.685892	61.091	25.6932	NA	NA	NA	NA	NA	NA	NA	NA	NA	NA	NA	NA	NA
2020-03-02	41	1313.06	1002.12	66	1127.09	790.752	4	0.210471	0.199391	-0.180327	0.60127	1.05557	0.291164	25.153	16.0492	NA	NA	NA	NA	NA	NA	NA	NA	NA	NA	NA	NA	NA
2020-03-02	27	1203.64	712.348	27	1169.54	747.796	5	0.0460069	0.272204	-0.487504	0.579518	0.169016	0.865784	13.4961	10.3469	NA	NA	NA	NA	NA	NA	NA	NA	NA	NA	NA	NA	NA
2020-03-03	68	331.66	255.951	93	350.618	250.862	1	-0.0745728	0.159613	-0.387408	0.238263	-0.46721	0.640349	39.2522	22.7113	-0.211581	-0.372319	-0.0508423	-2.57991	0.00988261	-0.181924	-0.390799	0.026952	-1.70706	0.0878105	33.351	0.0185547	0.199029
2020-03-03	21	348.82	72.4085	23	366.924	61.1679	2	-0.26632	0.303286	-0.86075	0.32811	-0.878113	0.379882	10.8716	9.04673	NA	NA	NA	NA	NA	NA	NA	NA	NA	NA	NA	NA	NA
2020-03-03	182	183.987	125.5	92	248.438	200.485	3	-0.415505	0.129165	-0.668664	-0.162345	-3.21684	0.00129611	59.9387	28.3782	NA	NA	NA	NA	NA	NA	NA	NA	NA	NA	NA	NA	NA
2020-03-03	41	324.381	294.194	66	369.039	287.056	4	-0.152999	0.199136	-0.543299	0.237301	-0.768311	0.442302	25.2173	17.1792	NA	NA	NA	NA	NA	NA	NA	NA	NA	NA	NA	NA	NA
2020-03-03	27	342.713	188.286	27	305.588	117.097	5	0.233358	0.273163	-0.302032	0.768747	0.854281	0.39295	13.4016	10.7328	NA	NA	NA	NA	NA	NA	NA	NA	NA	NA	NA	NA	NA
2020-03-05	68	112.638	47.0722	93	97.8847	41.7452	1	0.333189	0.160661	0.0182986	0.648078	2.07386	0.0380924	38.7417	3.79869	-0.04113	-0.202958	0.120698	-0.498142	0.618384	0.0652475	-0.402307	0.532802	0.273514	0.784458	86.3458	0.237437	6.80937e-06
2020-03-05	21	665.487	52.3531	23	672.08	51.4209	2	-0.124825	0.302145	-0.717018	0.467369	-0.413128	0.679513	10.9539	3.04203	NA	NA	NA	NA	NA	NA	NA	NA	NA	NA	NA	NA	NA
2020-03-05	182	104.771	36.7626	92	126.198	42.1245	3	-0.553	0.130116	-0.808023	-0.297977	-4.25004	2.13729e-05	59.0658	3.93133	NA	NA	NA	NA	NA	NA	NA	NA	NA	NA	NA	NA	NA
2020-03-05	41	125.847	45.885	66	103.035	42.2663	4	0.518507	0.202104	0.12239	0.914624	2.56554	0.0103014	24.4821	3.59347	NA	NA	NA	NA	NA	NA	NA	NA	NA	NA	NA	NA	NA
2020-03-05	27	92.5791	42.1644	27	85.2955	38.3188	5	0.178172	0.272747	-0.356403	0.712747	0.65325	0.513595	13.4425	3.2069	NA	NA	NA	NA	NA	NA	NA	NA	NA	NA	NA	NA	NA
2020-03-06	68	1707.1	735.737	93	1703.06	736.94	1	0.00545083	0.159558	-0.307277	0.318178	0.0341621	0.972748	39.2794	15.9195	-0.156522	-0.317227	0.00418375	-1.90894	0.05627	-0.118981	-0.364059	0.126097	-0.951528	0.341336	50.1381	0.0373575	0.0907697
2020-03-06	21	1101.32	401.22	23	1194.55	365.163	2	-0.239201	0.303004	-0.833078	0.354676	-0.789431	0.42986	10.8919	7.7418	NA	NA	NA	NA	NA	NA	NA	NA	NA	NA	NA	NA	NA
2020-03-06	182	1614.69	721.185	92	1867.31	908.935	3	-0.319296	0.128658	-0.571461	-0.0671316	-2.48175	0.013074	60.4126	18.5493	NA	NA	NA	NA	NA	NA	NA	NA	NA	NA	NA	NA	NA
2020-03-06	41	1417.96	597.723	66	1638.56	802.641	4	-0.299461	0.199942	-0.69134	0.0924186	-1.49774	0.134202	25.0145	12.9309	NA	NA	NA	NA	NA	NA	NA	NA	NA	NA	NA	NA	NA
2020-03-06	27	2146.16	716.405	27	1860.75	524.124	5	0.448126	0.275826	-0.0924828	0.988734	1.62467	0.104233	13.1441	8.81544	NA	NA	NA	NA	NA	NA	NA	NA	NA	NA	NA	NA	NA
2020-03-07	68	3752.63	1069.25	93	3484	814.715	1	0.287333	0.160379	-0.0270043	0.60167	1.79159	0.0731993	38.8781	3.23881	-0.168962	-0.331419	-0.00650578	-2.03845	0.0415046	-0.133393	-0.638602	0.371815	-0.517502	0.604806	88.1794	0.283034	8.03923e-07
2020-03-07	21	4617.66	823.067	23	5323.71	596.937	2	-0.97163	0.32075	-1.60029	-0.342972	-3.02924	0.00245166	9.72002	2.59125	NA	NA	NA	NA	NA	NA	NA	NA	NA	NA	NA	NA	NA
2020-03-07	182	2523.21	836.476	92	3057.09	886.928	3	-0.623657	0.130706	-0.879837	-0.367477	-4.77143	1.82919e-06	58.5337	3.33202	NA	NA	NA	NA	NA	NA	NA	NA	NA	NA	NA	NA	NA
2020-03-07	41	3666.7	953.139	66	3478.52	772.198	4	0.22092	0.199446	-0.169986	0.611826	1.10767	0.268003	25.1392	3.09777	NA	NA	NA	NA	NA	NA	NA	NA	NA	NA	NA	NA	NA
2020-03-07	27	3883.11	1232.57	27	3497.38	926.121	5	0.348698	0.274388	-0.189092	0.886488	1.27082	0.203792	13.2822	2.79078	NA	NA	NA	NA	NA	NA	NA	NA	NA	NA	NA	NA	NA
2020-03-08	68	525.958	900.805	93	413.176	629.191	1	0.148549	0.159777	-0.164609	0.461707	0.929722	0.352515	39.1714	21.6546	-0.0486694	-0.209025	0.111686	-0.594867	0.551932	-0.0196345	-0.232675	0.193406	-0.180637	0.856653	35.8628	0.0206508	0.18216
2020-03-08	21	358.203	106.6	23	361.293	47.264	2	-0.037401	0.301852	-0.62902	0.554219	-0.123905	0.901391	10.9752	8.9473	NA	NA	NA	NA	NA	NA	NA	NA	NA	NA	NA	NA	NA
2020-03-08	182	286.879	295.741	92	404.232	566.089	3	-0.287746	0.12852	-0.53964	-0.0358512	-2.23892	0.0251612	60.5423	26.9048	NA	NA	NA	NA	NA	NA	NA	NA	NA	NA	NA	NA	NA
2020-03-08	41	498.267	1050.57	66	360.83	675.416	4	0.16276	0.199174	-0.227614	0.553134	0.817176	0.413828	25.2078	16.578	NA	NA	NA	NA	NA	NA	NA	NA	NA	NA	NA	NA	NA
2020-03-08	27	568.008	624.503	27	541.131	486.197	5	0.0473292	0.272207	-0.486186	0.580844	0.173872	0.861966	13.4959	10.5544	NA	NA	NA	NA	NA	NA	NA	NA	NA	NA	NA	NA	NA
A2LD1	68	203.957	109.71	93	207.044	118.895	1	-0.0266884	0.159565	-0.339429	0.286052	-0.167258	0.867167	39.276	10.5536	0.164877	0.00395486	0.325799	2.00813	0.0446292	0.0805335	-0.213372	0.374439	0.537053	0.591231	65.0923	0.0692936	0.0218642
A2LD1	21	521.504	103.812	23	516.622	103.843	2	0.0461735	0.301867	-0.545476	0.637823	0.15296	0.87843	10.9741	6.23374	NA	NA	NA	NA	NA	NA	NA	NA	NA	NA	NA	NA	NA
A2LD1	182	140.574	91.2793	92	102.804	62.4595	3	0.455101	0.129412	0.201458	0.708745	3.51668	0.000436982	59.7103	11.6224	NA	NA	NA	NA	NA	NA	NA	NA	NA	NA	NA	NA	NA
A2LD1	41	224.415	118.047	66	205.959	133.217	4	0.143545	0.199102	-0.246688	0.533779	0.720963	0.470932	25.2259	9.17976	NA	NA	NA	NA	NA	NA	NA	NA	NA	NA	NA	NA	NA
A2LD1	27	172.892	88.9698	27	209.697	75.1136	5	-0.440538	0.275704	-0.980907	0.099831	-1.59787	0.110072	13.1557	6.88203	NA	NA	NA	NA	NA	NA	NA	NA	NA	NA	NA	NA	NA
AAAS	68	58.8698	33.8807	93	66.4439	35.9512	1	-0.214805	0.160017	-0.528432	0.098823	-1.34239	0.179471	39.0542	39.0542	-0.115774	-0.276138	0.0445912	-1.41497	0.157076	-0.115774	-0.276138	0.0445912	-1.41497	0.157076	0	0	0.420185
AAAS	21	244.772	43.8938	23	263.573	53.1912	2	-0.376923	0.304747	-0.974215	0.22037	-1.23684	0.216146	10.7677	10.7677	NA	NA	NA	NA	NA	NA	NA	NA	NA	NA	NA	NA	NA
AAAS	182	87.2072	49.7885	92	86.6298	45.8616	3	0.0118709	0.127923	-0.238854	0.262596	0.0927973	0.926065	61.1085	61.1085	NA	NA	NA	NA	NA	NA	NA	NA	NA	NA	NA	NA	NA
AAAS	41	74.6288	30.7828	66	74.3262	34.9131	4	0.00899702	0.198852	-0.380746	0.39874	0.0452448	0.963912	25.2895	25.2895	NA	NA	NA	NA	NA	NA	NA	NA	NA	NA	NA	NA	NA
AAAS	27	34.9395	22.6699	27	47.1761	31.3509	5	-0.440812	0.275708	-0.98119	0.0995654	-1.59884	0.109857	13.1553	13.1553	NA	NA	NA	NA	NA	NA	NA	NA	NA	NA	NA	NA	NA
AADACL1	68	396.655	171.004	93	399.624	192.152	1	-0.0161016	0.15956	-0.328833	0.29663	-0.100913	0.91962	39.2782	14.9795	0.0426823	-0.117902	0.203267	0.520945	0.602405	0.0855626	-0.166753	0.337878	0.664642	0.506279	52.5786	0.0412983	0.0768818
AADACL1	21	662.616	126.8	23	564.45	81.7815	2	0.912558	0.318577	0.288159	1.53696	2.86448	0.0041769	9.85307	7.00331	NA	NA	NA	NA	NA	NA	NA	NA	NA	NA	NA	NA	NA
AADACL1	182	336.855	95.0041	92	339.491	117.811	3	-0.025467	0.127927	-0.276199	0.225265	-0.199075	0.842204	61.105	17.342	NA	NA	NA	NA	NA	NA	NA	NA	NA	NA	NA	NA	NA
AADACL1	41	424.181	189.618	66	410.195	218.205	4	0.0668299	0.198906	-0.323018	0.456678	0.335988	0.73688	25.2759	12.3668	NA	NA	NA	NA	NA	NA	NA	NA	NA	NA	NA	NA	NA
AADACL1	27	354.856	130.501	27	373.784	103.136	5	-0.158599	0.272627	-0.692937	0.37574	-0.581744	0.560739	13.4544	8.64875	NA	NA	NA	NA	NA	NA	NA	NA	NA	NA	NA	NA	NA
AAGAB	68	408.521	139.886	93	386.362	119.791	1	0.171436	0.15985	-0.141865	0.484737	1.07248	0.283506	39.1357	39.1357	0.0348867	-0.125219	0.194992	0.427071	0.669327	0.0348867	-0.125219	0.194992	0.427071	0.669327	0	0	0.709238
AAGAB	21	1474.21	277.747	23	1482.2	272.95	2	-0.0285184	0.30184	-0.620114	0.563077	-0.0944817	0.924727	10.976	10.976	NA	NA	NA	NA	NA	NA	NA	NA	NA	NA	NA	NA	NA
AAGAB	182	364.733	108.903	92	371.144	98.8427	3	-0.0605176	0.127949	-0.311292	0.190257	-0.472984	0.636225	61.0842	61.0842	NA	NA	NA	NA	NA	NA	NA	NA	NA	NA	NA	NA	NA
AAGAB	41	354.106	89.3601	66	358.158	115.62	4	-0.0378141	0.198869	-0.427589	0.351961	-0.190146	0.849194	25.2853	25.2853	NA	NA	NA	NA	NA	NA	NA	NA	NA	NA	NA	NA	NA
AAGAB	27	491.149	162.424	27	455.305	101.984	5	0.260483	0.273408	-0.275386	0.796353	0.952729	0.340727	13.3776	13.3776	NA	NA	NA	NA	NA	NA	NA	NA	NA	NA	NA	NA	NA
AAK1	68	218.871	107.871	93	247.756	124.34	1	-0.244294	0.160152	-0.558185	0.0695979	-1.52539	0.127162	38.9885	10.1246	0.012024	-0.148682	0.17273	0.146645	0.883412	-0.0563222	-0.355335	0.242691	-0.36918	0.711994	66.3379	0.0731208	0.0182445
AAK1	21	837.426	256.582	23	922.115	309.557	2	-0.291243	0.303572	-0.886234	0.303747	-0.959388	0.337363	10.8512	6.05046	NA	NA	NA	NA	NA	NA	NA	NA	NA	NA	NA	NA	NA
AAK1	182	158.54	95.4748	92	125.485	102.586	3	0.33667	0.12874	0.0843443	0.588995	2.61512	0.00891969	60.3357	11.1489	NA	NA	NA	NA	NA	NA	NA	NA	NA	NA	NA	NA	NA
AAK1	41	246.521	112.026	66	278.868	126.09	4	-0.265583	0.19971	-0.657007	0.125841	-1.32984	0.18357	25.0727	8.84918	NA	NA	NA	NA	NA	NA	NA	NA	NA	NA	NA	NA	NA
AAK1	27	176.884	87.4172	27	171.705	80.5975	5	0.0607071	0.272233	-0.47286	0.594274	0.222997	0.823538	13.4933	6.79202	NA	NA	NA	NA	NA	NA	NA	NA	NA	NA	NA	NA	NA
AAMP	68	385.607	106.899	93	391.973	91.016	1	-0.0646409	0.159599	-0.377449	0.248168	-0.40502	0.685463	39.259	8.32248	0.233536	0.0721408	0.394932	2.83603	0.0045678	0.193612	-0.13385	0.521073	1.15883	0.246526	71.6464	0.0946846	0.00695951
AAMP	21	788.491	95.321	23	728.252	92.6964	2	0.629627	0.309912	0.0222115	1.23704	2.03163	0.0421907	10.4118	5.24302	NA	NA	NA	NA	NA	NA	NA	NA	NA	NA	NA	NA	NA
AAMP	182	427.187	97.5665	92	380.998	102.954	3	0.463388	0.129467	0.209638	0.717138	3.57921	0.000344637	59.6601	8.97293	NA	NA	NA	NA	NA	NA	NA	NA	NA	NA	NA	NA	NA
AAMP	41	450.424	71.1477	66	423.982	83.598	4	0.331958	0.200191	-0.060409	0.724325	1.65821	0.0972757	24.9524	7.42054	NA	NA	NA	NA	NA	NA	NA	NA	NA	NA	NA	NA	NA
AAMP	27	287.181	70.5285	27	313.731	53.6902	5	-0.417462	0.275345	-0.957128	0.122204	-1.51614	0.129483	13.19	5.86512	NA	NA	NA	NA	NA	NA	NA	NA	NA	NA	NA	NA	NA
AARS	68	2387.35	747.103	93	2921.83	1298	1	-0.483587	0.161874	-0.800853	-0.166321	-2.98744	0.00281328	38.1635	2.95674	0.0155892	-0.146784	0.177963	0.188173	0.850741	-0.0804105	-0.606612	0.445791	-0.299508	0.764552	89.1764	0.312007	1.83919e-07
AARS	21	2850.13	645.525	23	2561.15	632.673	2	0.444244	0.305877	-0.155263	1.04375	1.45236	0.1464	10.6883	2.46568	NA	NA	NA	NA	NA	NA	NA	NA	NA	NA	NA	NA	NA
AARS	182	2154.54	550.098	92	1836.75	603.895	3	0.557299	0.13015	0.302209	0.812389	4.28197	1.85249e-05	59.035	3.04001	NA	NA	NA	NA	NA	NA	NA	NA	NA	NA	NA	NA	NA
AARS	41	2646.89	688.224	66	3142.74	1384.51	4	-0.421055	0.201002	-0.815012	-0.0270983	-2.09478	0.0361906	24.7513	2.83761	NA	NA	NA	NA	NA	NA	NA	NA	NA	NA	NA	NA	NA
AARS	27	1993.24	664.93	27	2381.83	861.812	5	-0.497549	0.276671	-1.03981	0.0447151	-1.79835	0.0721223	13.0639	2.57365	NA	NA	NA	NA	NA	NA	NA	NA	NA	NA	NA	NA	NA
AARS2	68	280.992	107.986	93	333.024	120.713	1	-0.448286	0.16155	-0.764917	-0.131654	-2.77491	0.00552175	38.3166	2.47984	0.0869526	-0.0758882	0.249793	1.04657	0.295299	-0.0418805	-0.613754	0.529993	-0.143536	0.885867	90.8618	0.377154	7.15439e-09
AARS2	21	593.413	94.3399	23	564.451	78.1307	2	0.329835	0.304064	-0.26612	0.925791	1.08476	0.27803	10.8161	2.12943	NA	NA	NA	NA	NA	NA	NA	NA	NA	NA	NA	NA	NA
AARS2	182	311.985	117.947	92	234.46	83.4092	3	0.71828	0.131603	0.460344	0.976217	5.45794	4.81681e-08	57.7391	2.53503	NA	NA	NA	NA	NA	NA	NA	NA	NA	NA	NA	NA	NA
AARS2	41	309.719	101.353	66	353.734	126.701	4	-0.371316	0.200526	-0.76434	0.0217073	-1.85171	0.0640672	24.869	2.39599	NA	NA	NA	NA	NA	NA	NA	NA	NA	NA	NA	NA	NA
AARS2	27	237.369	104.73	27	282.4	87.6256	5	-0.459599	0.276014	-1.00058	0.0813789	-1.66513	0.0958872	13.1261	2.20586	NA	NA	NA	NA	NA	NA	NA	NA	NA	NA	NA	NA	NA
AARSD1	68	288.991	75.9273	93	345.588	156.886	1	-0.436273	0.161445	-0.7527	-0.119847	-2.7023	0.0068861	38.3664	4.33959	-0.0385983	-0.200256	0.12306	-0.46797	0.639806	-0.142048	-0.581643	0.297547	-0.633329	0.526519	84.4636	0.204372	3.56052e-05
AARSD1	21	791.797	87.8196	23	773.776	84.1654	2	0.205952	0.302699	-0.387327	0.799231	0.680386	0.49626	10.9138	3.37839	NA	NA	NA	NA	NA	NA	NA	NA	NA	NA	NA	NA	NA
AARSD1	182	291.34	91.1568	92	254.59	78.1336	3	0.421171	0.129199	0.167945	0.674398	3.25985	0.00111469	59.9072	4.52356	NA	NA	NA	NA	NA	NA	NA	NA	NA	NA	NA	NA	NA
AARSD1	41	318.829	69.9451	66	370.325	174.118	4	-0.355949	0.200391	-0.748708	0.0368096	-1.77627	0.0756876	24.9026	4.0895	NA	NA	NA	NA	NA	NA	NA	NA	NA	NA	NA	NA	NA
AARSD1	27	243.682	61.5906	27	285.121	77.1346	5	-0.585103	0.278376	-1.13071	-0.0394957	-2.10184	0.035567	12.9043	3.54779	NA	NA	NA	NA	NA	NA	NA	NA	NA	NA	NA	NA	NA
AASDH	68	224.394	71.6415	93	231.029	77.997	1	-0.0876054	0.159634	-0.400482	0.225271	-0.548789	0.58315	39.2418	39.2418	-0.15777	-0.318192	0.00265251	-1.92756	0.0539103	-0.15777	-0.318192	0.00265251	-1.92756	0.0539103	0	0	0.440364
AASDH	21	600.383	73.3135	23	592.201	91.5088	2	0.0964167	0.302015	-0.495523	0.688356	0.319244	0.749541	10.9633	10.9633	NA	NA	NA	NA	NA	NA	NA	NA	NA	NA	NA	NA	NA
AASDH	182	148.287	78.334	92	171.614	79.0212	3	-0.296094	0.128555	-0.548057	-0.0441309	-2.30325	0.0212649	60.5093	60.5093	NA	NA	NA	NA	NA	NA	NA	NA	NA	NA	NA	NA	NA
AASDH	41	230.538	70.0549	66	226.183	77.3293	4	0.0579271	0.198892	-0.331894	0.447748	0.291249	0.770861	25.2793	25.2793	NA	NA	NA	NA	NA	NA	NA	NA	NA	NA	NA	NA	NA
AASDH	27	215.064	74.3359	27	242.875	79.8214	5	-0.355367	0.274473	-0.893324	0.18259	-1.29472	0.195415	13.274	13.274	NA	NA	NA	NA	NA	NA	NA	NA	NA	NA	NA	NA	NA
AASDHPPT	68	469.376	134.778	93	466.252	120.228	1	0.0245663	0.159563	-0.288172	0.337305	0.153959	0.877642	39.2765	17.1339	-0.0034108	-0.163892	0.15707	-0.0416564	0.966773	-0.0441227	-0.281465	0.19322	-0.364364	0.715586	46.9701	0.0329032	0.109832
AASDHPPT	21	806.24	122.301	23	866.826	120.223	2	-0.490836	0.306764	-1.09208	0.110411	-1.60004	0.109589	10.6265	7.87355	NA	NA	NA	NA	NA	NA	NA	NA	NA	NA	NA	NA	NA
AASDHPPT	182	374.865	124.132	92	368.323	131.354	3	0.0515294	0.127941	-0.199231	0.30229	0.402758	0.687126	61.0911	20.2954	NA	NA	NA	NA	NA	NA	NA	NA	NA	NA	NA	NA	NA
AASDHPPT	41	479.367	142.671	66	445.812	108.442	4	0.271704	0.19975	-0.119798	0.663206	1.36022	0.173759	25.0627	13.7357	NA	NA	NA	NA	NA	NA	NA	NA	NA	NA	NA	NA	NA
AASDHPPT	27	454.204	122.877	27	516.215	134.519	5	-0.474369	0.276264	-1.01584	0.0670978	-1.71709	0.0859631	13.1024	9.15542	NA	NA	NA	NA	NA	NA	NA	NA	NA	NA	NA	NA	NA
AATF	68	794.8	237.081	93	829.249	236.283	1	-0.144901	0.159767	-0.458038	0.168236	-0.906955	0.364431	39.1766	39.1766	0.0350491	-0.125034	0.195132	0.429122	0.667835	0.0350491	-0.125034	0.195132	0.429122	0.667835	0	0	0.744254
AATF	21	1148.28	153.332	23	1134.86	235.234	2	0.0657486	0.301913	-0.525989	0.657487	0.217773	0.827606	10.9708	10.9708	NA	NA	NA	NA	NA	NA	NA	NA	NA	NA	NA	NA	NA
AATF	182	948.225	215.968	92	919.325	193.348	3	0.138112	0.12806	-0.112881	0.389106	1.0785	0.280812	60.9779	60.9779	NA	NA	NA	NA	NA	NA	NA	NA	NA	NA	NA	NA	NA
AATF	41	952.213	155.713	66	941.752	167.531	4	0.0636661	0.198901	-0.326172	0.453504	0.32009	0.7489	25.2771	25.2771	NA	NA	NA	NA	NA	NA	NA	NA	NA	NA	NA	NA	NA
AATF	27	555.766	95.557	27	554.243	129.301	5	0.0132048	0.272169	-0.520236	0.546646	0.0485168	0.961304	13.4997	13.4997	NA	NA	NA	NA	NA	NA	NA	NA	NA	NA	NA	NA	NA
ABAT	68	22.1009	17.2036	93	23.5749	16.8727	1	-0.0862308	0.159632	-0.399103	0.226641	-0.540187	0.589068	39.243	4.12329	-0.444211	-0.60764	-0.280782	-5.32732	9.96702e-08	-0.350211	-0.800831	0.100409	-1.52324	0.1277	85.1185	0.217043	2.10297e-05
ABAT	21	300.101	77.1785	23	332.564	58.7908	2	-0.467664	0.306312	-1.06802	0.132697	-1.52676	0.126822	10.6579	3.21678	NA	NA	NA	NA	NA	NA	NA	NA	NA	NA	NA	NA	NA
ABAT	182	34.9139	24.3242	92	74.8264	62.2658	3	-0.967968	0.134532	-1.23165	-0.70429	-7.19509	6.24215e-13	55.2523	4.25276	NA	NA	NA	NA	NA	NA	NA	NA	NA	NA	NA	NA	NA
ABAT	41	26.6245	18.9715	66	25.7204	17.719	4	0.0493056	0.198881	-0.340494	0.439105	0.247915	0.8042	25.2822	3.89717	NA	NA	NA	NA	NA	NA	NA	NA	NA	NA	NA	NA	NA
ABAT	27	15.2317	11.3001	27	18.3304	13.4984	5	-0.245328	0.273268	-0.780923	0.290267	-0.897757	0.369315	13.3913	3.42797	NA	NA	NA	NA	NA	NA	NA	NA	NA	NA	NA	NA	NA
ABCA1	68	3861.58	2506.89	93	3060.46	2000.1	1	0.35791	0.16083	0.0426883	0.673131	2.22539	0.0260552	38.6602	7.22227	0.0732837	-0.0877668	0.234334	0.891853	0.372472	0.175464	-0.172519	0.523446	0.988276	0.323018	75.1112	0.112594	0.00292472
ABCA1	21	2305.03	954.275	23	2087.13	741.989	2	0.25183	0.303132	-0.342298	0.845957	0.83076	0.406109	10.8827	4.89038	NA	NA	NA	NA	NA	NA	NA	NA	NA	NA	NA	NA	NA
ABCA1	182	3811.35	2249.52	92	4567.33	2508.72	3	-0.322255	0.128671	-0.574446	-0.0700636	-2.50448	0.0122632	60.3998	7.7429	NA	NA	NA	NA	NA	NA	NA	NA	NA	NA	NA	NA	NA
ABCA1	41	3822.92	2087.8	66	3100.97	1854.36	4	0.368222	0.200498	-0.0247478	0.761191	1.83653	0.0662789	24.8759	6.54477	NA	NA	NA	NA	NA	NA	NA	NA	NA	NA	NA	NA	NA
ABCA1	27	3920.29	3079.4	27	2961.44	2354.61	5	0.344739	0.274338	-0.192953	0.88243	1.25662	0.20889	13.2871	5.32325	NA	NA	NA	NA	NA	NA	NA	NA	NA	NA	NA	NA	NA
ABCA2	68	155.637	84.1195	93	126.889	57.9423	1	0.407736	0.161207	0.0917749	0.723696	2.52926	0.0114303	38.4796	7.64424	0.0861263	-0.0749343	0.247187	1.04808	0.294601	0.112178	-0.227252	0.451607	0.647745	0.51715	73.6989	0.10483	0.00428775
ABCA2	21	283.334	51.9135	23	321.233	90.0613	2	-0.500394	0.306957	-1.10202	0.101231	-1.63018	0.103064	10.6132	5.02381	NA	NA	NA	NA	NA	NA	NA	NA	NA	NA	NA	NA	NA
ABCA2	182	111.171	64.7025	92	124.989	90.1166	3	-0.185755	0.128172	-0.436966	0.0654571	-1.44926	0.147264	60.8719	8.24691	NA	NA	NA	NA	NA	NA	NA	NA	NA	NA	NA	NA	NA
ABCA2	41	140.353	73.4866	66	121.057	56.6228	4	0.301339	0.199956	-0.0905672	0.693245	1.50703	0.131804	25.0111	6.90551	NA	NA	NA	NA	NA	NA	NA	NA	NA	NA	NA	NA	NA
ABCA2	27	178.846	94.8613	27	141.146	59.7238	5	0.46874	0.276168	-0.072539	1.01002	1.6973	0.0896397	13.1116	5.52187	NA	NA	NA	NA	NA	NA	NA	NA	NA	NA	NA	NA	NA
ABCA3	68	44.9379	23.4669	93	40.7408	23.9406	1	0.175944	0.159866	-0.137387	0.489276	1.10057	0.271083	39.128	39.128	0.261224	0.100487	0.421961	3.18527	0.0014462	0.261224	0.100487	0.421961	3.18527	0.0014462	0	0	0.634708
ABCA3	21	383.493	54.3982	23	382.779	48.6057	2	0.0136394	0.301827	-0.577931	0.60521	0.0451893	0.963956	10.977	10.977	NA	NA	NA	NA	NA	NA	NA	NA	NA	NA	NA	NA	NA
ABCA3	182	101.473	57.927	92	80.3202	41.8869	3	0.397236	0.129059	0.144285	0.650187	3.07794	0.00208434	60.0376	60.0376	NA	NA	NA	NA	NA	NA	NA	NA	NA	NA	NA	NA	NA
ABCA3	41	48.6657	20.7504	66	42.0578	25.1254	4	0.278526	0.199795	-0.113065	0.670118	1.39406	0.1633	25.0513	25.0513	NA	NA	NA	NA	NA	NA	NA	NA	NA	NA	NA	NA	NA
ABCA3	27	39.2772	26.4856	27	37.5216	20.8494	5	0.0725931	0.272262	-0.461031	0.606217	0.266629	0.789754	13.4904	13.4904	NA	NA	NA	NA	NA	NA	NA	NA	NA	NA	NA	NA	NA
ABCA5	68	16.953	21.9836	93	20.5826	23.3795	1	-0.158432	0.159808	-0.471649	0.154785	-0.99139	0.321495	39.1566	39.1566	-0.119461	-0.27974	0.0408182	-1.46082	0.144065	-0.119461	-0.27974	0.0408182	-1.46082	0.144065	0	0	0.63073
ABCA5	21	308.966	96.9387	23	354.836	88.356	2	-0.486761	0.306683	-1.08785	0.114327	-1.58718	0.112472	10.6321	10.6321	NA	NA	NA	NA	NA	NA	NA	NA	NA	NA	NA	NA	NA
ABCA5	182	1.36929	24.6364	92	1.23172	23.1501	3	0.00568084	0.127922	-0.245042	0.256404	0.0444085	0.964579	61.1093	61.1093	NA	NA	NA	NA	NA	NA	NA	NA	NA	NA	NA	NA	NA
ABCA5	41	15.4412	21.0248	66	19.2609	21.6201	4	-0.17725	0.199234	-0.567741	0.213241	-0.889658	0.37365	25.1926	25.1926	NA	NA	NA	NA	NA	NA	NA	NA	NA	NA	NA	NA	NA
ABCA5	27	19.2486	23.5845	27	23.8135	27.3913	5	-0.176018	0.272733	-0.710566	0.35853	-0.645385	0.518678	13.4438	13.4438	NA	NA	NA	NA	NA	NA	NA	NA	NA	NA	NA	NA	NA
ABCA7	68	180.294	89.9027	93	165.223	87.7247	1	0.169202	0.159843	-0.144085	0.482488	1.05855	0.289805	39.1394	39.1394	0.149352	-0.0109695	0.309674	1.82586	0.0678713	0.149352	-0.0109695	0.309674	1.82586	0.0678713	0	0	0.697272
ABCA7	21	832.328	169.819	23	864.251	122.234	2	-0.213511	0.302764	-0.806918	0.379897	-0.705204	0.480683	10.9091	10.9091	NA	NA	NA	NA	NA	NA	NA	NA	NA	NA	NA	NA	NA
ABCA7	182	264.263	160.907	92	246.051	122.023	3	0.121862	0.12803	-0.129071	0.372795	0.951827	0.341185	61.007	61.007	NA	NA	NA	NA	NA	NA	NA	NA	NA	NA	NA	NA	NA
ABCA7	41	206.763	89.7957	66	184.834	91.6737	4	0.239342	0.199549	-0.151767	0.63045	1.19942	0.230367	25.1132	25.1132	NA	NA	NA	NA	NA	NA	NA	NA	NA	NA	NA	NA	NA
ABCA7	27	140.101	75.1037	27	117.285	53.4577	5	0.344944	0.27434	-0.192753	0.882641	1.25736	0.208623	13.2868	13.2868	NA	NA	NA	NA	NA	NA	NA	NA	NA	NA	NA	NA	NA
ABCB1	68	141.639	71.9132	93	156.067	91.7269	1	-0.171057	0.159849	-0.484356	0.142241	-1.07012	0.284566	39.1363	10.9098	0.0251857	-0.135483	0.185855	0.307235	0.758664	-0.0644867	-0.353941	0.224968	-0.436655	0.662362	64.0544	0.066109	0.0251634
ABCB1	21	713.303	190.946	23	761.019	179.755	2	-0.253058	0.303145	-0.847211	0.341094	-0.834778	0.403842	10.8818	6.32889	NA	NA	NA	NA	NA	NA	NA	NA	NA	NA	NA	NA	NA
ABCB1	182	82.145	57.1493	92	63.1434	50.7645	3	0.343933	0.128775	0.0915378	0.596328	2.6708	0.00756713	60.3024	12.0931	NA	NA	NA	NA	NA	NA	NA	NA	NA	NA	NA	NA	NA
ABCB1	41	136.336	64.5913	66	143.721	85.5126	4	-0.093746	0.198958	-0.483697	0.296205	-0.471184	0.637509	25.2625	9.46133	NA	NA	NA	NA	NA	NA	NA	NA	NA	NA	NA	NA	NA
ABCB1	27	149.69	82.4403	27	186.247	100.788	5	-0.391289	0.274961	-0.930201	0.147624	-1.42307	0.154715	13.2269	7.05655	NA	NA	NA	NA	NA	NA	NA	NA	NA	NA	NA	NA	NA
ABCB10	68	679.541	401.551	93	668.34	316.07	1	0.031436	0.159567	-0.28131	0.344182	0.197008	0.843822	39.2746	37.8753	-0.149279	-0.309682	0.0111232	-1.82405	0.0681447	-0.147279	-0.310725	0.016166	-1.76611	0.0773777	2.48357	0.000940713	0.392394
ABCB10	21	1841.61	158.074	23	1871.08	239.983	2	-0.14111	0.302235	-0.733479	0.451259	-0.46689	0.640579	10.9474	10.8358	NA	NA	NA	NA	NA	NA	NA	NA	NA	NA	NA	NA	NA
ABCB10	182	322.12	161.902	92	392.615	282.178	3	-0.334833	0.128731	-0.587141	-0.0825255	-2.60103	0.00929433	60.3441	57.1025	NA	NA	NA	NA	NA	NA	NA	NA	NA	NA	NA	NA	NA
ABCB10	41	591.077	207.124	66	623.454	323.778	4	-0.112782	0.199006	-0.502827	0.277263	-0.566724	0.570902	25.2503	24.6645	NA	NA	NA	NA	NA	NA	NA	NA	NA	NA	NA	NA	NA
ABCB10	27	813.874	564.297	27	778.061	271.657	5	0.0796983	0.272282	-0.453965	0.613361	0.292705	0.769748	13.4884	13.3194	NA	NA	NA	NA	NA	NA	NA	NA	NA	NA	NA	NA	NA
ABCB4	68	15.9031	32.9759	93	24.9612	35.6951	1	-0.260744	0.160234	-0.574797	0.0533094	-1.62727	0.10368	38.9484	31.3953	-0.163564	-0.324122	-0.00300676	-1.99667	0.0458612	-0.175468	-0.354625	0.00368839	-1.91961	0.0549068	14.248	0.00617686	0.323472
ABCB4	21	277.616	45.5425	23	289.338	43.1674	2	-0.259775	0.303215	-0.854066	0.334516	-0.856734	0.391592	10.8767	10.192	NA	NA	NA	NA	NA	NA	NA	NA	NA	NA	NA	NA	NA
ABCB4	182	4.91378	14.7753	92	5.28858	20.9901	3	-0.0218479	0.127926	-0.272577	0.228882	-0.170786	0.864392	61.1062	44.362	NA	NA	NA	NA	NA	NA	NA	NA	NA	NA	NA	NA	NA
ABCB4	41	24.8152	38.1443	66	27.7955	37.3386	4	-0.0785965	0.198926	-0.468485	0.311292	-0.395104	0.692766	25.2706	21.8586	NA	NA	NA	NA	NA	NA	NA	NA	NA	NA	NA	NA	NA
ABCB4	27	2.36984	15.7574	27	18.0328	30.8681	5	-0.629874	0.279351	-1.17739	-0.082357	-2.25478	0.0241471	12.8145	11.8746	NA	NA	NA	NA	NA	NA	NA	NA	NA	NA	NA	NA	NA
ABCB6	68	186.918	250.267	93	160.464	156.173	1	0.130822	0.159728	-0.182239	0.443884	0.819032	0.412768	39.1956	36.3827	0.0408555	-0.119397	0.201108	0.499682	0.617299	0.0453887	-0.12118	0.211958	0.534075	0.59329	5.06586	0.00197257	0.377889
ABCB6	21	412.679	69.6967	23	385.21	47.9969	2	0.454681	0.306068	-0.145201	1.05456	1.48556	0.137397	10.6749	10.4548	NA	NA	NA	NA	NA	NA	NA	NA	NA	NA	NA	NA	NA
ABCB6	182	173.319	150.179	92	190.468	101.77	3	-0.12583	0.128037	-0.376777	0.125117	-0.982767	0.325722	61.0002	54.4486	NA	NA	NA	NA	NA	NA	NA	NA	NA	NA	NA	NA	NA
ABCB6	41	184.621	315.167	66	147.724	165.225	4	0.156572	0.19915	-0.233754	0.546899	0.786203	0.431749	25.2139	24.0193	NA	NA	NA	NA	NA	NA	NA	NA	NA	NA	NA	NA	NA
ABCB6	27	190.407	92.5471	27	191.606	128.979	5	-0.0105271	0.272168	-0.543966	0.522911	-0.0386788	0.969146	13.4998	13.1496	NA	NA	NA	NA	NA	NA	NA	NA	NA	NA	NA	NA	NA
ABCB7	68	297.349	76.1651	93	323.182	83.3555	1	-0.319766	0.160574	-0.634486	-0.0050464	-1.99139	0.0464379	38.7836	38.7836	-0.310939	-0.471861	-0.150018	-3.78712	0.000152404	-0.310939	-0.471861	-0.150018	-3.78712	0.000152404	0	0	0.960188
ABCB7	21	1035.02	111.275	23	1047.19	122.141	2	-0.102099	0.302039	-0.694084	0.489886	-0.338032	0.735339	10.9616	10.9616	NA	NA	NA	NA	NA	NA	NA	NA	NA	NA	NA	NA	NA
ABCB7	182	225.581	74.6367	92	250.308	91.4076	3	-0.3058	0.128597	-0.557845	-0.0537539	-2.37797	0.0174084	60.4697	60.4697	NA	NA	NA	NA	NA	NA	NA	NA	NA	NA	NA	NA	NA
ABCB7	41	282.197	77.2412	66	313.918	85.6731	4	-0.381455	0.200618	-0.774659	0.0117499	-1.9014	0.0572502	24.8461	24.8461	NA	NA	NA	NA	NA	NA	NA	NA	NA	NA	NA	NA	NA
ABCB7	27	320.359	69.7023	27	345.828	74.0648	5	-0.34901	0.274392	-0.886808	0.188787	-1.27194	0.203393	13.2819	13.2819	NA	NA	NA	NA	NA	NA	NA	NA	NA	NA	NA	NA	NA
ABCB9	68	260.926	202.741	93	342.27	355.193	1	-0.269388	0.16028	-0.583531	0.0447544	-1.68074	0.092814	38.9263	11.7401	-0.0541582	-0.214817	0.106501	-0.660704	0.508802	-0.120736	-0.400764	0.159292	-0.84505	0.398083	61.5652	0.0594885	0.0340989
ABCB9	21	389.597	59.0123	23	436.197	143	2	-0.411469	0.305304	-1.00985	0.186916	-1.34773	0.177744	10.7284	6.54883	NA	NA	NA	NA	NA	NA	NA	NA	NA	NA	NA	NA	NA
ABCB9	182	245.973	220.169	92	194.866	176.487	3	0.246708	0.128362	-0.00487691	0.498292	1.92197	0.0546095	60.6916	13.1639	NA	NA	NA	NA	NA	NA	NA	NA	NA	NA	NA	NA	NA
ABCB9	41	274.286	231.386	66	382.551	391.405	4	-0.316648	0.20007	-0.708779	0.0754826	-1.58268	0.113494	24.9824	10.0486	NA	NA	NA	NA	NA	NA	NA	NA	NA	NA	NA	NA	NA
ABCB9	27	240.638	151.144	27	243.806	221.894	5	-0.016447	0.27217	-0.549891	0.516997	-0.060429	0.951814	13.4995	7.48698	NA	NA	NA	NA	NA	NA	NA	NA	NA	NA	NA	NA	NA
ABCC10	68	129.816	41.0933	93	133.04	33.3105	1	-0.0872112	0.159633	-0.400087	0.225664	-0.546322	0.584845	39.2422	39.2422	0.0929184	-0.0673535	0.25319	1.1363	0.255832	0.0929184	-0.0673535	0.25319	1.1363	0.255832	0	0	0.433153
ABCC10	21	463.488	63.7913	23	441.917	74.9454	2	0.30324	0.303719	-0.292038	0.898517	0.998423	0.318074	10.8407	10.8407	NA	NA	NA	NA	NA	NA	NA	NA	NA	NA	NA	NA	NA
ABCC10	182	117.633	50.8512	92	105.582	46.066	3	0.24376	0.128351	-0.0078041	0.495324	1.89916	0.0575433	60.7014	60.7014	NA	NA	NA	NA	NA	NA	NA	NA	NA	NA	NA	NA	NA
ABCC10	41	140.261	38.7954	66	139.203	32.9991	4	0.029731	0.198862	-0.360031	0.419493	0.149506	0.881154	25.287	25.287	NA	NA	NA	NA	NA	NA	NA	NA	NA	NA	NA	NA	NA
ABCC10	27	113.957	40.0353	27	117.976	29.5264	5	-0.112605	0.272398	-0.646496	0.421285	-0.413384	0.679325	13.477	13.477	NA	NA	NA	NA	NA	NA	NA	NA	NA	NA	NA	NA	NA
ABCC3	68	368.369	222.801	93	352.484	259.051	1	0.0646815	0.159599	-0.248127	0.37749	0.405274	0.685276	39.259	11.6493	0.106805	-0.0540244	0.267635	1.30159	0.193056	0.16596	-0.116491	0.44841	1.15162	0.249478	61.7363	0.0603699	0.0334399
ABCC3	21	1916.88	864.647	23	1236.92	337.913	2	1.03552	0.323235	0.401991	1.66905	3.20361	0.00135715	9.57112	6.06609	NA	NA	NA	NA	NA	NA	NA	NA	NA	NA	NA	NA	NA
ABCC3	182	395.839	214.293	92	395.326	245.884	3	0.00226822	0.127922	-0.248455	0.252991	0.0177313	0.985853	61.1095	13.032	NA	NA	NA	NA	NA	NA	NA	NA	NA	NA	NA	NA	NA
ABCC3	41	417.337	218.411	66	359.86	270.899	4	0.226274	0.199475	-0.164689	0.617238	1.13435	0.256647	25.1318	9.98402	NA	NA	NA	NA	NA	NA	NA	NA	NA	NA	NA	NA	NA
ABCC3	27	294.01	212.147	27	334.453	231.335	5	-0.179575	0.272757	-0.714168	0.355019	-0.658369	0.510301	13.4416	7.42026	NA	NA	NA	NA	NA	NA	NA	NA	NA	NA	NA	NA	NA
ABCC4	68	323.477	180.308	93	307.715	234.632	1	0.073501	0.159611	-0.239331	0.386333	0.4605	0.645157	39.253	10.966	-0.0450893	-0.205794	0.115616	-0.549911	0.582381	0.0387495	-0.250513	0.328012	0.262556	0.792893	63.8668	0.0657152	0.0257868
ABCC4	21	825.424	260.078	23	689.62	103.014	2	0.686236	0.311408	0.0758878	1.29659	2.20366	0.0275485	10.3119	6.14665	NA	NA	NA	NA	NA	NA	NA	NA	NA	NA	NA	NA	NA
ABCC4	182	205.233	122.81	92	248.936	173.888	3	-0.307007	0.128602	-0.559063	-0.0549511	-2.38726	0.0169746	60.4647	12.1575	NA	NA	NA	NA	NA	NA	NA	NA	NA	NA	NA	NA	NA
ABCC4	41	313.759	162.407	66	285.47	236.133	4	0.133045	0.199067	-0.257119	0.523209	0.668343	0.503915	25.2349	9.49281	NA	NA	NA	NA	NA	NA	NA	NA	NA	NA	NA	NA	NA
ABCC4	27	338.235	206.942	27	362.093	226	5	-0.108511	0.272381	-0.642369	0.425347	-0.398378	0.690352	13.4786	7.14761	NA	NA	NA	NA	NA	NA	NA	NA	NA	NA	NA	NA	NA
ABCC5	68	194.309	51.3306	93	224.144	51.8022	1	-0.57542	0.162827	-0.894555	-0.256284	-3.53393	0.000409428	37.7178	9.90778	-0.364077	-0.526111	-0.202042	-4.40385	1.06348e-05	-0.346461	-0.648163	-0.0447582	-2.25073	0.0244027	66.2544	0.0744182	0.0184753
ABCC5	21	807.596	131.533	23	785.704	88.6724	2	0.193394	0.302596	-0.399682	0.786471	0.639118	0.522746	10.9213	6.02474	NA	NA	NA	NA	NA	NA	NA	NA	NA	NA	NA	NA	NA
ABCC5	182	221.342	68.4693	92	237.007	79.3808	3	-0.216058	0.128259	-0.467442	0.0353257	-1.68454	0.0920774	60.7884	11.0049	NA	NA	NA	NA	NA	NA	NA	NA	NA	NA	NA	NA	NA
ABCC5	41	187.567	49.6546	66	229.676	52.8853	4	-0.809	0.206681	-1.21409	-0.403913	-3.91425	9.06863e-05	23.4099	8.53715	NA	NA	NA	NA	NA	NA	NA	NA	NA	NA	NA	NA	NA
ABCC5	27	204.547	53.0662	27	210.621	47.2822	5	-0.119097	0.272426	-0.653041	0.414848	-0.437172	0.661986	13.4742	6.72794	NA	NA	NA	NA	NA	NA	NA	NA	NA	NA	NA	NA	NA
ABCD3	68	232.496	58.5858	93	236.03	58.1422	1	-0.0602994	0.159594	-0.373097	0.252498	-0.377831	0.705556	39.2617	39.2617	-0.166233	-0.326623	-0.00584165	-2.03135	0.0422197	-0.166233	-0.326623	-0.00584165	-2.03135	0.0422197	0	0	0.560406
ABCD3	21	548.319	77.0056	23	538.377	49.746	2	0.152108	0.302301	-0.440392	0.744607	0.503166	0.614847	10.9426	10.9426	NA	NA	NA	NA	NA	NA	NA	NA	NA	NA	NA	NA	NA
ABCD3	182	154.955	42.8334	92	167.541	46.4665	3	-0.28472	0.128507	-0.53659	-0.0328505	-2.21559	0.0267193	60.5541	60.5541	NA	NA	NA	NA	NA	NA	NA	NA	NA	NA	NA	NA	NA
ABCD3	41	208.271	47.9287	66	222.166	53.456	4	-0.268293	0.199727	-0.659751	0.123166	-1.34329	0.179177	25.0683	25.0683	NA	NA	NA	NA	NA	NA	NA	NA	NA	NA	NA	NA	NA
ABCD3	27	269.282	54.5887	27	269.92	56.0122	5	-0.0113542	0.272168	-0.544794	0.522085	-0.0417178	0.966724	13.4998	13.4998	NA	NA	NA	NA	NA	NA	NA	NA	NA	NA	NA	NA	NA
ABCE1	68	518.652	178.848	93	559.246	244.379	1	-0.184341	0.159896	-0.497732	0.129049	-1.15288	0.248958	39.1133	10.0269	-0.284532	-0.446176	-0.122887	-3.44999	0.000560609	-0.368953	-0.671928	-0.0659779	-2.38678	0.0169967	66.1768	0.0741647	0.0186914
ABCE1	21	1585.51	270.374	23	1897.57	206.857	2	-1.28109	0.334038	-1.93579	-0.626388	-3.83516	0.000125481	8.96206	5.38369	NA	NA	NA	NA	NA	NA	NA	NA	NA	NA	NA	NA	NA
ABCE1	182	263.219	141.202	92	304.014	200.861	3	-0.24867	0.128369	-0.500268	0.00292863	-1.93715	0.052727	60.6849	11.0323	NA	NA	NA	NA	NA	NA	NA	NA	NA	NA	NA	NA	NA
ABCE1	41	506.357	169.486	66	513.771	215.915	4	-0.036894	0.198868	-0.426668	0.35288	-0.18552	0.852821	25.2855	8.79406	NA	NA	NA	NA	NA	NA	NA	NA	NA	NA	NA	NA	NA
ABCE1	27	537.322	193.995	27	670.406	276.932	5	-0.548565	0.277632	-1.09271	-0.00441579	-1.97587	0.0481696	12.9736	6.61181	NA	NA	NA	NA	NA	NA	NA	NA	NA	NA	NA	NA	NA
ABCF1	68	1539.02	358.255	93	1712.46	398.448	1	-0.451846	0.161581	-0.768539	-0.135152	-2.7964	0.00516756	38.3017	2.3668	0.0987879	-0.0642022	0.261778	1.18793	0.234861	-0.0269114	-0.611668	0.557845	-0.0902007	0.928128	91.2554	0.396403	2.78638e-09
ABCF1	21	2802.77	288.416	23	2667.3	402.016	2	0.377409	0.304754	-0.219898	0.974717	1.23841	0.215565	10.7671	2.04383	NA	NA	NA	NA	NA	NA	NA	NA	NA	NA	NA	NA	NA
ABCF1	182	1356.33	333.507	92	1116.14	299.872	3	0.742393	0.13185	0.483972	1.00082	5.63058	1.79605e-08	57.5225	2.4167	NA	NA	NA	NA	NA	NA	NA	NA	NA	NA	NA	NA	NA
ABCF1	41	1636.05	291.46	66	1772.88	397.456	4	-0.376577	0.200574	-0.769694	0.0165396	-1.8775	0.0604492	24.8572	2.29026	NA	NA	NA	NA	NA	NA	NA	NA	NA	NA	NA	NA	NA
ABCF1	27	1391.69	403.316	27	1564.76	367.316	5	-0.442169	0.27573	-0.982589	0.0982514	-1.60363	0.108795	13.1532	2.11672	NA	NA	NA	NA	NA	NA	NA	NA	NA	NA	NA	NA	NA
ABCF2	68	120.219	47.2459	93	140.069	65.8391	1	-0.336407	0.160682	-0.651338	-0.0214747	-2.09361	0.0362946	38.7314	12.2865	-0.0601322	-0.220772	0.100507	-0.733675	0.463147	-0.11161	-0.385754	0.162533	-0.797948	0.424901	59.9543	0.0555716	0.0406205
ABCF2	21	355.378	43.1321	23	353.541	43.2367	2	0.0417702	0.301859	-0.549863	0.633404	0.138376	0.889943	10.9746	6.81707	NA	NA	NA	NA	NA	NA	NA	NA	NA	NA	NA	NA	NA
ABCF2	182	94.451	37.8219	92	86.0449	33.581	3	0.229934	0.128304	-0.0215379	0.481405	1.7921	0.0731173	60.7461	13.8824	NA	NA	NA	NA	NA	NA	NA	NA	NA	NA	NA	NA	NA
ABCF2	41	147.473	32.6085	66	160.095	65.0473	4	-0.227883	0.199484	-0.618864	0.163098	-1.14236	0.253303	25.1296	10.486	NA	NA	NA	NA	NA	NA	NA	NA	NA	NA	NA	NA	NA
ABCF2	27	78.8343	34.1531	27	91.1155	35.4105	5	-0.347918	0.274378	-0.885689	0.189852	-1.26803	0.204788	13.2832	7.64206	NA	NA	NA	NA	NA	NA	NA	NA	NA	NA	NA	NA	NA
ABCF3	68	84.4567	42.27	93	91.873	46.1553	1	-0.165651	0.159831	-0.478914	0.147612	-1.03642	0.300008	39.1452	39.1452	-0.145749	-0.305954	0.0144556	-1.78311	0.0745679	-0.145749	-0.305954	0.0144556	-1.78311	0.0745679	0	0	0.964342
ABCF3	21	255.414	37.1397	23	274.962	70.7478	2	-0.335255	0.304138	-0.931355	0.260845	-1.10231	0.270327	10.8108	10.8108	NA	NA	NA	NA	NA	NA	NA	NA	NA	NA	NA	NA	NA
ABCF3	182	56.2462	44.4041	92	60.4572	46.4732	3	-0.0930976	0.127985	-0.343943	0.157748	-0.727411	0.466974	61.0496	61.0496	NA	NA	NA	NA	NA	NA	NA	NA	NA	NA	NA	NA	NA
ABCF3	41	86.289	43.8866	66	92.1834	38.9292	4	-0.143123	0.199101	-0.533354	0.247107	-0.718848	0.472234	25.2263	25.2263	NA	NA	NA	NA	NA	NA	NA	NA	NA	NA	NA	NA	NA
ABCF3	27	81.6741	40.3469	27	91.1144	61.2249	5	-0.179438	0.272756	-0.71403	0.355153	-0.657872	0.510621	13.4416	13.4416	NA	NA	NA	NA	NA	NA	NA	NA	NA	NA	NA	NA	NA
ABCG1	68	165.863	89.3956	93	141.028	59.7776	1	0.335275	0.160675	0.0203583	0.650192	2.08667	0.0369181	38.735	9.03667	0.133061	-0.027944	0.294067	1.61979	0.105276	0.117777	-0.197142	0.432697	0.733012	0.463551	69.4005	0.0848438	0.0109288
ABCG1	21	439.223	68.9701	23	477.71	94.3598	2	-0.45405	0.306056	-1.05391	0.145809	-1.48355	0.137928	10.6757	5.60179	NA	NA	NA	NA	NA	NA	NA	NA	NA	NA	NA	NA	NA
ABCG1	182	195.446	76.9384	92	198.449	77.643	3	-0.0388061	0.127933	-0.28955	0.211938	-0.303331	0.761638	61.0991	9.88039	NA	NA	NA	NA	NA	NA	NA	NA	NA	NA	NA	NA	NA
ABCG1	41	194.324	98.3195	66	147.201	59.6036	4	0.610046	0.20334	0.211507	1.00859	3.00013	0.00269869	24.1854	7.92449	NA	NA	NA	NA	NA	NA	NA	NA	NA	NA	NA	NA	NA
ABCG1	27	122.645	50.0478	27	125.941	58.563	5	-0.0596261	0.272231	-0.593189	0.473936	-0.219028	0.826628	13.4935	6.29115	NA	NA	NA	NA	NA	NA	NA	NA	NA	NA	NA	NA	NA
ABHD10	68	441.269	124.373	93	485.959	146.829	1	-0.322742	0.160593	-0.637499	-0.00798541	-2.00969	0.0444642	38.7745	18.3918	-0.126196	-0.286776	0.0343836	-1.54029	0.123489	-0.167854	-0.396987	0.0612795	-1.43579	0.151062	43.4976	0.0285817	0.131754
ABHD10	21	405.8	79.9414	23	418.482	74.4231	2	-0.161536	0.302362	-0.754156	0.431083	-0.534248	0.59317	10.9382	8.333	NA	NA	NA	NA	NA	NA	NA	NA	NA	NA	NA	NA	NA
ABHD10	182	243.659	110.45	92	230.141	86.3476	3	0.130864	0.128046	-0.120102	0.381829	1.02201	0.306778	60.9913	22.2333	NA	NA	NA	NA	NA	NA	NA	NA	NA	NA	NA	NA	NA
ABHD10	41	438.231	122.998	66	482.482	141.4	4	-0.32619	0.200145	-0.718467	0.0660864	-1.62977	0.10315	24.9638	14.5688	NA	NA	NA	NA	NA	NA	NA	NA	NA	NA	NA	NA	NA
ABHD10	27	445.883	128.648	27	494.458	161.845	5	-0.327455	0.274126	-0.864732	0.209822	-1.19454	0.232266	13.3076	9.64071	NA	NA	NA	NA	NA	NA	NA	NA	NA	NA	NA	NA	NA
ABHD12	68	115.628	26.8293	93	119.25	28.2554	1	-0.130313	0.159727	-0.443372	0.182745	-0.815852	0.414585	39.1963	5.13833	0.242977	0.0810673	0.404887	2.94131	0.00326832	0.167562	-0.2397	0.574825	0.806399	0.420013	81.8214	0.169103	0.000200062
ABHD12	21	433.529	40.8693	23	411.889	27.8285	2	0.613202	0.3095	0.00659284	1.21981	1.98127	0.0475615	10.4395	3.7751	NA	NA	NA	NA	NA	NA	NA	NA	NA	NA	NA	NA	NA
ABHD12	182	118.288	30.3035	92	99.5412	27.3554	3	0.636954	0.130825	0.380542	0.893367	4.86874	1.12309e-06	58.4275	5.37004	NA	NA	NA	NA	NA	NA	NA	NA	NA	NA	NA	NA	NA
ABHD12	41	122.896	23.954	66	120.391	27.4168	4	0.0950943	0.198961	-0.294863	0.485051	0.477954	0.632683	25.2617	4.79183	NA	NA	NA	NA	NA	NA	NA	NA	NA	NA	NA	NA	NA
ABHD12	27	104.593	27.6114	27	116.463	30.5683	5	-0.401607	0.275109	-0.940811	0.137597	-1.45981	0.144342	13.2127	4.08517	NA	NA	NA	NA	NA	NA	NA	NA	NA	NA	NA	NA	NA
ABHD14A	68	471.231	220.619	93	526.933	216.376	1	-0.2541	0.1602	-0.568087	0.0598864	-1.58614	0.112707	38.9649	4.09863	0.0967206	-0.0650649	0.258506	1.17173	0.241306	-0.0745589	-0.526278	0.37716	-0.323503	0.746314	85.3315	0.21832	1.7535e-05
ABHD14A	21	494.441	101.09	23	519.259	107.828	2	-0.232844	0.302942	-0.8266	0.360912	-0.768609	0.442126	10.8963	3.22483	NA	NA	NA	NA	NA	NA	NA	NA	NA	NA	NA	NA	NA
ABHD14A	182	575.955	227.325	92	448.801	186.369	3	0.591173	0.130427	0.335542	0.846805	4.53261	5.82596e-06	58.7851	4.24934	NA	NA	NA	NA	NA	NA	NA	NA	NA	NA	NA	NA	NA
ABHD14A	41	593.995	177.03	66	594.936	213.388	4	-0.00466719	0.198851	-0.394409	0.385074	-0.0234708	0.981275	25.2897	3.87805	NA	NA	NA	NA	NA	NA	NA	NA	NA	NA	NA	NA	NA
ABHD14A	27	284.813	131.748	27	360.701	106.745	5	-0.623757	0.279213	-1.17101	-0.0765087	-2.23398	0.0254844	12.8271	3.37519	NA	NA	NA	NA	NA	NA	NA	NA	NA	NA	NA	NA	NA
ABHD14B	68	207.374	84.7377	93	222.591	114.707	1	-0.146841	0.159772	-0.459989	0.166307	-0.919063	0.358063	39.1739	7.28776	0.0961361	-0.06497	0.257242	1.16956	0.242178	0.0286895	-0.318807	0.376186	0.161815	0.871451	74.9209	0.111689	0.00308764
ABHD14B	21	529.002	75.9916	23	493.014	72.1151	2	0.477672	0.306505	-0.123066	1.07841	1.55845	0.119127	10.6445	4.863	NA	NA	NA	NA	NA	NA	NA	NA	NA	NA	NA	NA	NA
ABHD14B	182	161.737	80.7984	92	133.09	69.3606	3	0.370234	0.12891	0.117575	0.622894	2.87203	0.00407843	60.1762	7.79381	NA	NA	NA	NA	NA	NA	NA	NA	NA	NA	NA	NA	NA
ABHD14B	41	209.646	91.737	66	204.72	114.127	4	0.0460741	0.198877	-0.343718	0.435866	0.231671	0.816793	25.2831	6.61196	NA	NA	NA	NA	NA	NA	NA	NA	NA	NA	NA	NA	NA
ABHD14B	27	203.923	74.4032	27	266.278	105.846	5	-0.671705	0.280322	-1.22113	-0.122284	-2.39619	0.0165665	12.7258	5.2557	NA	NA	NA	NA	NA	NA	NA	NA	NA	NA	NA	NA	NA
ABHD15	68	264.991	118.586	93	254.158	110.824	1	0.0944477	0.159646	-0.218453	0.407349	0.591606	0.554115	39.2357	6.26246	0.164249	0.00281591	0.325683	1.99415	0.0461354	0.00456636	-0.367962	0.377094	0.0240248	0.980833	78.1308	0.134195	0.00108274
ABHD15	21	991.26	132.528	23	1101.34	142.335	2	-0.784776	0.3143	-1.40079	-0.16876	-2.4969	0.0125283	10.1231	4.29224	NA	NA	NA	NA	NA	NA	NA	NA	NA	NA	NA	NA	NA
ABHD15	182	299.83	122.534	92	249.927	118.169	3	0.410969	0.129139	0.157862	0.664076	3.18238	0.00146068	59.9636	6.62816	NA	NA	NA	NA	NA	NA	NA	NA	NA	NA	NA	NA	NA
ABHD15	41	272.603	118.316	66	233.501	96.49	4	0.368547	0.200501	-0.0244286	0.761522	1.83813	0.0660438	24.8752	5.7341	NA	NA	NA	NA	NA	NA	NA	NA	NA	NA	NA	NA	NA
ABHD15	27	253.432	120.299	27	304.653	128.266	5	-0.40595	0.275173	-0.945279	0.133379	-1.47525	0.140144	13.2065	4.76384	NA	NA	NA	NA	NA	NA	NA	NA	NA	NA	NA	NA	NA
ABHD2	68	236.079	108.013	93	222.406	123.721	1	0.115958	0.159692	-0.197032	0.428948	0.726138	0.467754	39.2136	17.8895	0.0606167	-0.0998834	0.221117	0.740227	0.459162	0.119042	-0.113721	0.351805	1.00238	0.316159	45.0053	0.0303974	0.122125
ABHD2	21	382.166	63.511	23	350.399	39.0941	2	0.59803	0.30913	-0.00785325	1.20391	1.93456	0.0530444	10.4645	7.93912	NA	NA	NA	NA	NA	NA	NA	NA	NA	NA	NA	NA	NA
ABHD2	182	209.197	105.213	92	223.382	101.668	3	-0.135967	0.128056	-0.386952	0.115018	-1.06178	0.288335	60.9819	21.3695	NA	NA	NA	NA	NA	NA	NA	NA	NA	NA	NA	NA	NA
ABHD2	41	246.809	90.686	66	242.487	133.386	4	0.0360762	0.198867	-0.353696	0.425848	0.181409	0.856047	25.2857	14.2968	NA	NA	NA	NA	NA	NA	NA	NA	NA	NA	NA	NA	NA
ABHD2	27	219.785	130.212	27	173.318	78.4696	5	0.425988	0.275475	-0.113934	0.965909	1.54637	0.122014	13.1776	9.40876	NA	NA	NA	NA	NA	NA	NA	NA	NA	NA	NA	NA	NA
ABHD3	68	1060.44	339.962	93	1019.03	395.061	1	0.110538	0.159679	-0.202428	0.423503	0.692248	0.488781	39.2196	39.2196	0.0437013	-0.116421	0.203824	0.534921	0.592704	0.0437013	-0.116421	0.203824	0.534921	0.592704	0	0	0.676744
ABHD3	21	1204.35	189.568	23	1162.1	146.41	2	0.246503	0.303077	-0.347517	0.840523	0.813333	0.416027	10.8866	10.8866	NA	NA	NA	NA	NA	NA	NA	NA	NA	NA	NA	NA	NA
ABHD3	182	598.683	280.752	92	626.185	250.361	3	-0.101217	0.127996	-0.352085	0.149651	-0.790778	0.429073	61.0387	61.0387	NA	NA	NA	NA	NA	NA	NA	NA	NA	NA	NA	NA	NA
ABHD3	41	1111.49	322.094	66	1055.76	411.4	4	0.145682	0.19911	-0.244566	0.53593	0.731666	0.464372	25.224	25.224	NA	NA	NA	NA	NA	NA	NA	NA	NA	NA	NA	NA	NA
ABHD3	27	982.916	357.586	27	929.265	342.553	5	0.151002	0.272584	-0.383252	0.685256	0.553966	0.579602	13.4586	13.4586	NA	NA	NA	NA	NA	NA	NA	NA	NA	NA	NA	NA	NA
ABHD5	68	811.812	389.629	93	771.665	506.238	1	0.0867281	0.159632	-0.226146	0.399602	0.543299	0.586924	39.2426	1.96123	-0.246175	-0.41022	-0.082131	-2.94125	0.00326894	0.0672902	-0.57362	0.7082	0.20578	0.836963	92.657	0.484402	4.18823e-11
ABHD5	21	609.27	190.745	23	495.235	56.5164	2	0.81247	0.315177	0.194735	1.4302	2.57782	0.00994248	10.0668	1.7131	NA	NA	NA	NA	NA	NA	NA	NA	NA	NA	NA	NA	NA
ABHD5	182	909.072	511.501	92	1520.24	820.627	3	-0.964396	0.134484	-1.22798	-0.700812	-7.17107	7.44127e-13	55.2913	1.9901	NA	NA	NA	NA	NA	NA	NA	NA	NA	NA	NA	NA	NA
ABHD5	41	805.207	421.501	66	829.469	565.886	4	-0.0467136	0.198878	-0.436507	0.34308	-0.234886	0.814297	25.283	1.90856	NA	NA	NA	NA	NA	NA	NA	NA	NA	NA	NA	NA	NA
ABHD5	27	821.842	343.08	27	630.367	277.568	5	0.604715	0.278795	0.0582875	1.15114	2.16903	0.0300801	12.8656	1.77895	NA	NA	NA	NA	NA	NA	NA	NA	NA	NA	NA	NA	NA
ABHD6	68	278.73	75.025	93	313.684	76.7061	1	-0.457726	0.161634	-0.774522	-0.140929	-2.83186	0.00462775	38.2767	3.14025	-0.0179674	-0.180235	0.1443	-0.217021	0.828192	-0.153724	-0.66549	0.358041	-0.588735	0.556039	88.5241	0.29232	4.97337e-07
ABHD6	21	472.633	49.344	23	458.484	55.958	2	0.262602	0.303246	-0.331749	0.856953	0.86597	0.386506	10.8745	2.60228	NA	NA	NA	NA	NA	NA	NA	NA	NA	NA	NA	NA	NA
ABHD6	182	223.927	58.8089	92	195.493	48.9201	3	0.509113	0.129784	0.25474	0.763485	3.92276	8.75394e-05	59.3685	3.23453	NA	NA	NA	NA	NA	NA	NA	NA	NA	NA	NA	NA	NA
ABHD6	41	284.065	82.8398	66	311.681	84.2584	4	-0.327505	0.200155	-0.719802	0.0647918	-1.63626	0.101786	24.9612	3.00858	NA	NA	NA	NA	NA	NA	NA	NA	NA	NA	NA	NA	NA
ABHD6	27	270.63	61.9213	27	318.578	55.0994	5	-0.806235	0.283842	-1.36256	-0.249914	-2.84043	0.00450523	12.4121	2.68178	NA	NA	NA	NA	NA	NA	NA	NA	NA	NA	NA	NA	NA
ABHD7	68	84.8725	45.5736	93	93.1857	47.8467	1	-0.176408	0.159868	-0.489743	0.136926	-1.10346	0.269825	39.1272	17.8208	0.00273787	-0.15767	0.163146	0.033453	0.973313	-0.0368567	-0.269399	0.195685	-0.310644	0.756071	45.2457	0.0305565	0.120605
ABHD7	21	323.249	56.9145	23	326.759	68.4349	2	-0.054525	0.301885	-0.646208	0.537158	-0.180615	0.856669	10.9728	8.21754	NA	NA	NA	NA	NA	NA	NA	NA	NA	NA	NA	NA	NA
ABHD7	182	70.3698	37.6171	92	61.327	28.4965	3	0.258892	0.128406	0.00722044	0.510564	2.0162	0.0437796	60.6496	21.2564	NA	NA	NA	NA	NA	NA	NA	NA	NA	NA	NA	NA	NA
ABHD7	41	81.2227	28.0523	66	92.8956	48.1158	4	-0.278394	0.199794	-0.669984	0.113195	-1.3934	0.163497	25.0515	14.1896	NA	NA	NA	NA	NA	NA	NA	NA	NA	NA	NA	NA	NA
ABHD7	27	90.4148	63.942	27	93.8951	48.0837	5	-0.060629	0.272233	-0.594196	0.472938	-0.22271	0.823761	13.4933	9.55408	NA	NA	NA	NA	NA	NA	NA	NA	NA	NA	NA	NA	NA
ABHD8	68	478.041	130.159	93	493.25	125.887	1	-0.118531	0.159698	-0.431532	0.19447	-0.742221	0.457953	39.2106	12.6466	-0.0186322	-0.179285	0.142021	-0.227313	0.820181	0.0463674	-0.225537	0.318272	0.334229	0.738206	58.9682	0.0535694	0.0448836
ABHD8	21	855.337	134.475	23	728.169	146.764	2	0.885415	0.317619	0.262892	1.50794	2.78766	0.00530903	9.91256	6.47452	NA	NA	NA	NA	NA	NA	NA	NA	NA	NA	NA	NA	NA
ABHD8	182	529.828	139.759	92	540.132	168.818	3	-0.0684534	0.127956	-0.319243	0.182336	-0.534976	0.592666	61.0771	14.2975	NA	NA	NA	NA	NA	NA	NA	NA	NA	NA	NA	NA	NA
ABHD8	41	492.065	125.95	66	515.876	125.547	4	-0.188067	0.199282	-0.578653	0.202519	-0.943723	0.345311	25.1804	10.7201	NA	NA	NA	NA	NA	NA	NA	NA	NA	NA	NA	NA	NA
ABHD8	27	456.745	135.905	27	437.942	110.428	5	0.149656	0.272576	-0.384583	0.683896	0.549044	0.582975	13.4594	7.82061	NA	NA	NA	NA	NA	NA	NA	NA	NA	NA	NA	NA	NA
ABI1	68	854.502	201.881	93	846.627	193.97	1	0.0397171	0.159573	-0.273041	0.352475	0.248896	0.803441	39.2718	8.85598	-0.153324	-0.314363	0.00771401	-1.86608	0.0620304	-0.103893	-0.42206	0.214274	-0.639997	0.522174	70.1175	0.0874545	0.00953687
ABI1	21	2045.09	275.02	23	2229.35	337.514	2	-0.584993	0.308818	-1.19027	0.0202792	-1.8943	0.0581856	10.4856	5.46977	NA	NA	NA	NA	NA	NA	NA	NA	NA	NA	NA	NA	NA
ABI1	182	627.166	153.808	92	696.341	166.617	3	-0.436034	0.129291	-0.689439	-0.182629	-3.37251	0.000744867	59.8226	9.59964	NA	NA	NA	NA	NA	NA	NA	NA	NA	NA	NA	NA	NA
ABI1	41	945.376	146.112	66	920.544	169.581	4	0.153086	0.199137	-0.237215	0.543387	0.768749	0.442042	25.2172	7.86721	NA	NA	NA	NA	NA	NA	NA	NA	NA	NA	NA	NA	NA
ABI1	27	716.51	198.455	27	665.942	116.04	5	0.30657	0.273885	-0.230234	0.843374	1.11934	0.262996	13.3311	6.15509	NA	NA	NA	NA	NA	NA	NA	NA	NA	NA	NA	NA	NA
ABI2	68	104.712	22.1434	93	100.854	20.6814	1	0.180188	0.159881	-0.133173	0.493549	1.12701	0.259738	39.1207	39.1207	0.252565	0.0919233	0.413207	3.0815	0.00205957	0.252565	0.0919233	0.413207	3.0815	0.00205957	0	0	0.884733
ABI2	21	523.58	55.7802	23	500.63	46.8351	2	0.439426	0.30579	-0.159911	1.03876	1.43702	0.150712	10.6943	10.6943	NA	NA	NA	NA	NA	NA	NA	NA	NA	NA	NA	NA	NA
ABI2	182	74.7943	20.2981	92	68.7457	17.2169	3	0.312179	0.128625	0.0600775	0.56428	2.42704	0.0152227	60.443	60.443	NA	NA	NA	NA	NA	NA	NA	NA	NA	NA	NA	NA	NA
ABI2	41	104.056	23.7774	66	101.07	21.3591	4	0.132864	0.199066	-0.257299	0.523026	0.667434	0.504495	25.2351	25.2351	NA	NA	NA	NA	NA	NA	NA	NA	NA	NA	NA	NA	NA
ABI2	27	105.708	19.8	27	100.325	19.3012	5	0.271307	0.273513	-0.264768	0.807382	0.991935	0.321229	13.3673	13.3673	NA	NA	NA	NA	NA	NA	NA	NA	NA	NA	NA	NA	NA
ABI3	68	1203.47	422.111	93	1209.28	447.841	1	-0.0132249	0.159559	-0.325955	0.299505	-0.0828843	0.933944	39.2786	39.2786	0.134935	-0.0254491	0.295319	1.64896	0.0991548	0.134935	-0.0254491	0.295319	1.64896	0.0991548	0	0	0.432787
ABI3	21	1214	426.163	23	1036.53	197.476	2	0.533029	0.307642	-0.0699383	1.136	1.73263	0.0831619	10.566	10.566	NA	NA	NA	NA	NA	NA	NA	NA	NA	NA	NA	NA	NA
ABI3	182	1510.5	600.158	92	1375.49	615.605	3	0.222403	0.12828	-0.0290207	0.473826	1.73373	0.0829653	60.7694	60.7694	NA	NA	NA	NA	NA	NA	NA	NA	NA	NA	NA	NA	NA
ABI3	41	1305.49	436.214	66	1255.2	413.673	4	0.11821	0.199021	-0.271865	0.508284	0.593954	0.552543	25.2464	25.2464	NA	NA	NA	NA	NA	NA	NA	NA	NA	NA	NA	NA	NA
ABI3	27	1048.54	353.65	27	1097.02	513.249	5	-0.108399	0.272381	-0.642256	0.425458	-0.397969	0.690653	13.4786	13.4786	NA	NA	NA	NA	NA	NA	NA	NA	NA	NA	NA	NA	NA
ABL1	68	127.709	37.3886	93	150.249	42.1834	1	-0.55761	0.16263	-0.876358	-0.238862	-3.42871	0.000606456	37.8095	3.84307	-0.121213	-0.283215	0.0407897	-1.46647	0.142519	-0.230777	-0.695689	0.234136	-0.972901	0.330602	86.0804	0.23376	8.84288e-06
ABL1	21	862.642	124.17	23	853.52	119.478	2	0.0735826	0.301935	-0.5182	0.665365	0.243703	0.807461	10.9691	3.07763	NA	NA	NA	NA	NA	NA	NA	NA	NA	NA	NA	NA	NA
ABL1	182	106.806	34.2557	92	94.4824	29.8815	3	0.374035	0.128931	0.121336	0.626734	2.90106	0.00371905	60.1573	3.99388	NA	NA	NA	NA	NA	NA	NA	NA	NA	NA	NA	NA	NA
ABL1	41	146.149	33.628	66	165.427	38.1189	4	-0.524772	0.202183	-0.921043	-0.128502	-2.59554	0.00944434	24.4632	3.64116	NA	NA	NA	NA	NA	NA	NA	NA	NA	NA	NA	NA	NA
ABL1	27	99.707	22.6288	27	113.148	25.4878	5	-0.549623	0.277653	-1.09381	-0.00543314	-1.97953	0.0477561	12.9716	3.21697	NA	NA	NA	NA	NA	NA	NA	NA	NA	NA	NA	NA	NA
ABLIM1	68	668.751	320.114	93	818.416	401.26	1	-0.403409	0.161173	-0.719302	-0.0875163	-2.50296	0.0123159	38.4961	4.43612	-0.0740304	-0.235714	0.0876532	-0.897413	0.369499	-0.246148	-0.681703	0.189407	-1.10765	0.268014	84.1197	0.199446	4.61041e-05
ABLIM1	21	1344.77	450.3	23	1540.29	288.766	2	-0.512738	0.307211	-1.11486	0.0893848	-1.66901	0.0951158	10.5956	3.40339	NA	NA	NA	NA	NA	NA	NA	NA	NA	NA	NA	NA	NA
ABLIM1	182	562.971	276.35	92	455.139	227.378	3	0.412021	0.129145	0.158901	0.66514	3.19038	0.00142087	59.9579	4.62697	NA	NA	NA	NA	NA	NA	NA	NA	NA	NA	NA	NA	NA
ABLIM1	41	727.588	321.192	66	829.091	417.684	4	-0.262577	0.19969	-0.653963	0.128809	-1.31492	0.188537	25.0776	4.17847	NA	NA	NA	NA	NA	NA	NA	NA	NA	NA	NA	NA	NA
ABLIM1	27	579.406	302.658	27	792.322	364.117	5	-0.626729	0.27928	-1.17411	-0.0793507	-2.24409	0.0248266	12.821	3.60434	NA	NA	NA	NA	NA	NA	NA	NA	NA	NA	NA	NA	NA
ABLIM3	68	84.8569	82.1028	93	64.4085	69.0654	1	0.271949	0.160294	-0.0422201	0.586119	1.69657	0.0897777	38.9196	12.3628	0.12007	-0.0407032	0.280843	1.46376	0.14326	0.196148	-0.0779279	0.470224	1.40269	0.16071	59.6906	0.055194	0.0417405
ABLIM3	21	306.564	114.967	23	240.925	79.3482	2	0.658159	0.310651	0.0492949	1.26702	2.11865	0.0341203	10.3623	6.59205	NA	NA	NA	NA	NA	NA	NA	NA	NA	NA	NA	NA	NA
ABLIM3	182	61.7154	83.9189	92	76.1404	99.4636	3	-0.160871	0.128109	-0.411961	0.0902185	-1.25573	0.209213	60.9311	13.9653	NA	NA	NA	NA	NA	NA	NA	NA	NA	NA	NA	NA	NA
ABLIM3	41	90.0676	86.4068	66	62.8215	74.7207	4	0.340798	0.200263	-0.0517101	0.733306	1.70175	0.0888017	24.9344	10.4933	NA	NA	NA	NA	NA	NA	NA	NA	NA	NA	NA	NA	NA
ABLIM3	27	76.9443	76.0034	27	68.2879	53.8384	5	0.12953	0.272473	-0.404508	0.663568	0.475387	0.634511	13.4695	7.72585	NA	NA	NA	NA	NA	NA	NA	NA	NA	NA	NA	NA	NA
ABR	68	1183.7	353.369	93	1161.47	343.99	1	0.0635845	0.159598	-0.249221	0.37639	0.398405	0.690332	39.2597	11.8763	0.149086	-0.0118535	0.310025	1.81561	0.0694304	0.231464	-0.0488699	0.511797	1.61829	0.105601	61.0291	0.0587299	0.0362068
ABR	21	5298.09	672.683	23	4637.86	457.129	2	1.13742	0.327482	0.495569	1.77928	3.47323	0.000514229	9.32447	6.02502	NA	NA	NA	NA	NA	NA	NA	NA	NA	NA	NA	NA	NA
ABR	182	1159.86	217.468	92	1150.76	289.82	3	0.0371876	0.127932	-0.213555	0.28793	0.290682	0.771294	61.0999	13.3162	NA	NA	NA	NA	NA	NA	NA	NA	NA	NA	NA	NA	NA
ABR	41	1299.84	372.881	66	1251.49	316.961	4	0.141441	0.199095	-0.248778	0.53166	0.710421	0.477443	25.2278	10.1658	NA	NA	NA	NA	NA	NA	NA	NA	NA	NA	NA	NA	NA
ABR	27	1007.35	233.038	27	941.418	310.944	5	0.236469	0.27319	-0.298973	0.771911	0.865585	0.386718	13.399	7.49836	NA	NA	NA	NA	NA	NA	NA	NA	NA	NA	NA	NA	NA
ABT1	68	106.685	27.303	93	117.493	39.8519	1	-0.30635	0.160491	-0.620906	0.00820672	-1.90883	0.0562842	38.8239	12.8583	-0.175442	-0.336392	-0.0144919	-2.13644	0.0326437	-0.217295	-0.486973	0.0523833	-1.57925	0.114278	58.1462	0.0520132	0.0485874
ABT1	21	469.365	58.3307	23	465.423	38.5623	2	0.0790334	0.301952	-0.512783	0.670849	0.261741	0.793521	10.9679	6.9838	NA	NA	NA	NA	NA	NA	NA	NA	NA	NA	NA	NA	NA
ABT1	182	80.1572	31.8739	92	81.2136	28.6191	3	-0.0341776	0.127931	-0.284917	0.216562	-0.267157	0.789348	61.1014	14.6243	NA	NA	NA	NA	NA	NA	NA	NA	NA	NA	NA	NA	NA
ABT1	41	106.522	28.1764	66	108.908	36.7702	4	-0.0701884	0.198911	-0.460047	0.31967	-0.352863	0.724191	25.2744	10.9195	NA	NA	NA	NA	NA	NA	NA	NA	NA	NA	NA	NA	NA
ABT1	27	106.932	26.4475	27	138.48	39.9389	5	-0.917875	0.287209	-1.48079	-0.354956	-3.19585	0.00139422	12.1228	7.43483	NA	NA	NA	NA	NA	NA	NA	NA	NA	NA	NA	NA	NA
ABTB1	68	3015.01	1009.44	93	2887.41	1177.15	1	0.11446	0.159688	-0.198523	0.427443	0.716772	0.473515	39.2153	4.79079	-0.130921	-0.292518	0.0306764	-1.5879	0.112309	0.0383615	-0.381913	0.458636	0.1789	0.858016	83.0468	0.183234	9.6306e-05
ABTB1	21	1048.37	135.814	23	966.91	155.82	2	0.545554	0.307916	-0.0579496	1.14906	1.77176	0.0764337	10.5472	3.59653	NA	NA	NA	NA	NA	NA	NA	NA	NA	NA	NA	NA	NA
ABTB1	182	3204.3	1071.12	92	3948.17	1485.06	3	-0.605429	0.130548	-0.861298	-0.349561	-4.63761	3.52462e-06	58.6761	4.9931	NA	NA	NA	NA	NA	NA	NA	NA	NA	NA	NA	NA	NA
ABTB1	41	3169.81	1039.62	66	3006.95	1217.66	4	0.140229	0.199091	-0.249982	0.53044	0.704346	0.481218	25.2289	4.4869	NA	NA	NA	NA	NA	NA	NA	NA	NA	NA	NA	NA	NA
ABTB1	27	2779.96	931.582	27	2595.21	1035.15	5	0.184896	0.272792	-0.349766	0.719559	0.677792	0.497904	13.4381	3.88125	NA	NA	NA	NA	NA	NA	NA	NA	NA	NA	NA	NA	NA
ACAA1	68	1237.56	454.597	93	1351.82	512.373	1	-0.232618	0.160096	-0.546401	0.0811653	-1.45299	0.146228	39.0155	8.32402	-0.277481	-0.439038	-0.115923	-3.36631	0.00076181	-0.142112	-0.468884	0.184659	-0.852383	0.394001	71.6476	0.0945034	0.00695782
ACAA1	21	1717.23	297.309	23	1584.07	288.933	2	0.446405	0.305916	-0.153179	1.04599	1.45924	0.144499	10.6855	5.31666	NA	NA	NA	NA	NA	NA	NA	NA	NA	NA	NA	NA	NA
ACAA1	182	920.453	284.417	92	1137.78	514.209	3	-0.574539	0.130289	-0.829901	-0.319178	-4.40973	1.03499e-05	58.9094	8.97033	NA	NA	NA	NA	NA	NA	NA	NA	NA	NA	NA	NA	NA
ACAA1	41	1464.84	413.434	66	1559.98	448.417	4	-0.216943	0.199424	-0.607807	0.173922	-1.08784	0.276664	25.1445	7.44749	NA	NA	NA	NA	NA	NA	NA	NA	NA	NA	NA	NA	NA
ACAA1	27	892.439	253.832	27	842.98	217.649	5	0.206157	0.272944	-0.328804	0.741118	0.75531	0.450063	13.4231	5.91709	NA	NA	NA	NA	NA	NA	NA	NA	NA	NA	NA	NA	NA
ACAA2	68	730.395	189.537	93	723.402	209.749	1	0.0345462	0.159569	-0.278204	0.347296	0.216496	0.828601	39.2736	39.2736	0.0105898	-0.149425	0.170605	0.12971	0.896796	0.0105898	-0.149425	0.170605	0.12971	0.896796	0	0	0.917528
ACAA2	21	1634.4	300.281	23	1563.08	272.283	2	0.244947	0.303061	-0.349042	0.838936	0.808242	0.418951	10.8878	10.8878	NA	NA	NA	NA	NA	NA	NA	NA	NA	NA	NA	NA	NA
ACAA2	182	532.908	157.761	92	540.378	176.246	3	-0.0453769	0.127937	-0.296129	0.205375	-0.354682	0.722828	61.0953	61.0953	NA	NA	NA	NA	NA	NA	NA	NA	NA	NA	NA	NA	NA
ACAA2	41	714.926	145.333	66	704.623	222.471	4	0.0520117	0.198884	-0.337794	0.441817	0.261518	0.793693	25.2813	25.2813	NA	NA	NA	NA	NA	NA	NA	NA	NA	NA	NA	NA	NA
ACAA2	27	753.885	243.164	27	769.307	169.872	5	-0.0724602	0.272262	-0.606084	0.461163	-0.266141	0.79013	13.4904	13.4904	NA	NA	NA	NA	NA	NA	NA	NA	NA	NA	NA	NA	NA
ACACA	68	97.615	37.1959	93	115.448	68.5755	1	-0.308785	0.160506	-0.62337	0.00580082	-1.92382	0.0543768	38.8167	14.1297	-0.12876	-0.289498	0.0319768	-1.57005	0.116403	-0.108367	-0.366613	0.149878	-0.822458	0.410817	54.6983	0.0450108	0.0655004
ACACA	21	805.688	82.6213	23	753.831	72.7019	2	0.656398	0.310604	0.0476248	1.26517	2.11329	0.0345756	10.3654	7.06785	NA	NA	NA	NA	NA	NA	NA	NA	NA	NA	NA	NA	NA
ACACA	182	69.7045	29.6134	92	71.354	29.7089	3	-0.0554881	0.127944	-0.306254	0.195278	-0.433689	0.664514	61.0882	16.2918	NA	NA	NA	NA	NA	NA	NA	NA	NA	NA	NA	NA	NA
ACACA	41	108.374	37.4471	66	124.737	75.4531	4	-0.255019	0.199643	-0.646312	0.136274	-1.27737	0.20147	25.0895	11.783	NA	NA	NA	NA	NA	NA	NA	NA	NA	NA	NA	NA	NA
ACACA	27	81.2779	30.793	27	92.7423	40.6523	5	-0.313308	0.273961	-0.850261	0.223646	-1.14362	0.25278	13.3236	8.3288	NA	NA	NA	NA	NA	NA	NA	NA	NA	NA	NA	NA	NA
ACACB	68	110.67	82.2107	93	130.633	81.7262	1	-0.242515	0.160143	-0.55639	0.0713596	-1.51436	0.129933	38.9927	5.63616	0.00231116	-0.158991	0.163614	0.0280826	0.977596	-0.153987	-0.544418	0.236443	-0.773016	0.439513	80.1931	0.15178	0.000457034
ACACB	21	395.921	103.42	23	431.789	80.5267	2	-0.382282	0.30483	-0.979738	0.215174	-1.25408	0.209812	10.7618	4.08662	NA	NA	NA	NA	NA	NA	NA	NA	NA	NA	NA	NA	NA
ACACB	182	249.11	186.473	92	185.751	109.913	3	0.383242	0.128981	0.130445	0.63604	2.97132	0.00296526	60.1106	5.93768	NA	NA	NA	NA	NA	NA	NA	NA	NA	NA	NA	NA	NA
ACACB	41	143.899	85.6325	66	142.034	85.7453	4	0.0216046	0.198857	-0.368148	0.411357	0.108644	0.913485	25.2883	5.22674	NA	NA	NA	NA	NA	NA	NA	NA	NA	NA	NA	NA	NA
ACACB	27	60.21	41.8286	27	102.765	64.1626	5	-0.774342	0.282954	-1.32892	-0.219763	-2.73664	0.00620708	12.4902	4.31327	NA	NA	NA	NA	NA	NA	NA	NA	NA	NA	NA	NA	NA
ACAD10	68	227.08	73.7904	93	215.417	60.232	1	0.175121	0.159863	-0.138205	0.488447	1.09544	0.273323	39.1294	12.0568	0.0744085	-0.0862664	0.235084	0.907659	0.364059	0.116007	-0.161022	0.393036	0.820744	0.411792	60.6696	0.0573843	0.0376555
ACAD10	21	634.257	53.3608	23	618.273	62.1031	2	0.270138	0.303328	-0.324375	0.864651	0.890579	0.373155	10.8686	6.69378	NA	NA	NA	NA	NA	NA	NA	NA	NA	NA	NA	NA	NA
ACAD10	182	321.983	68.9474	92	332.973	81.8048	3	-0.149101	0.128083	-0.400139	0.101936	-1.1641	0.244383	60.9562	13.5521	NA	NA	NA	NA	NA	NA	NA	NA	NA	NA	NA	NA	NA
ACAD10	41	260.752	67.6672	66	227.042	58.5615	4	0.538186	0.202354	0.141581	0.934792	2.65963	0.00782257	24.4218	10.1697	NA	NA	NA	NA	NA	NA	NA	NA	NA	NA	NA	NA	NA
ACAD10	27	175.948	49.8395	27	187	55.5144	5	-0.206465	0.272947	-0.74143	0.328501	-0.756429	0.449392	13.4228	7.58242	NA	NA	NA	NA	NA	NA	NA	NA	NA	NA	NA	NA	NA
ACAD11	68	290.366	119.681	93	315.859	126.707	1	-0.204951	0.159976	-0.518498	0.108596	-1.28113	0.200146	39.0743	17.1958	0.00435029	-0.156079	0.164779	0.0531476	0.957614	-0.0459125	-0.282172	0.190347	-0.380882	0.703291	46.8171	0.0325614	0.110778
ACAD11	21	1255.56	374.714	23	1328.59	287.89	2	-0.215957	0.302786	-0.809407	0.377493	-0.713233	0.475701	10.9076	8.04889	NA	NA	NA	NA	NA	NA	NA	NA	NA	NA	NA	NA	NA
ACAD11	182	309.436	135.285	92	273.561	124.938	3	0.271205	0.128453	0.0194407	0.522968	2.11131	0.0347458	60.6052	20.3825	NA	NA	NA	NA	NA	NA	NA	NA	NA	NA	NA	NA	NA
ACAD11	41	330.258	114.672	66	342.121	131.404	4	-0.0940064	0.198959	-0.483959	0.295946	-0.472491	0.636576	25.2623	13.8608	NA	NA	NA	NA	NA	NA	NA	NA	NA	NA	NA	NA	NA
ACAD11	27	229.79	101.786	27	251.661	87.238	5	-0.227382	0.273113	-0.762673	0.307909	-0.832557	0.405095	13.4065	9.33255	NA	NA	NA	NA	NA	NA	NA	NA	NA	NA	NA	NA	NA
ACAD8	68	333.051	59.7765	93	350.77	67.5624	1	-0.273859	0.160304	-0.588049	0.0403306	-1.70838	0.0875666	38.9145	24.1019	-0.203004	-0.363723	-0.0422847	-2.47562	0.0133003	-0.174697	-0.377619	0.0282253	-1.68734	0.0915372	29.8323	0.0157932	0.222649
ACAD8	21	876.644	95.8361	23	838.181	71.9863	2	0.448658	0.305957	-0.151007	1.04832	1.46641	0.142537	10.6827	9.14052	NA	NA	NA	NA	NA	NA	NA	NA	NA	NA	NA	NA	NA
ACAD8	182	307.189	68.4374	92	329.632	88.4423	3	-0.295577	0.128553	-0.547536	-0.0436182	-2.29927	0.0214898	60.5114	30.9415	NA	NA	NA	NA	NA	NA	NA	NA	NA	NA	NA	NA	NA
ACAD8	41	361.244	49.8678	66	375.003	60.3587	4	-0.241394	0.199561	-0.632526	0.149738	-1.20963	0.226422	25.1102	17.9799	NA	NA	NA	NA	NA	NA	NA	NA	NA	NA	NA	NA	NA
ACAD8	27	290.24	47.1742	27	291.534	43.6974	5	-0.0280548	0.27218	-0.561518	0.505408	-0.103074	0.917904	13.4986	11.1265	NA	NA	NA	NA	NA	NA	NA	NA	NA	NA	NA	NA	NA
ACAD9	68	422.967	136.51	93	486.316	148.133	1	-0.439835	0.161476	-0.756322	-0.123348	-2.72384	0.00645268	38.3517	3.55985	0.0150809	-0.14694	0.177101	0.182434	0.855242	-0.0159573	-0.498657	0.466742	-0.0647936	0.948338	87.0748	0.254836	3.13813e-06
ACAD9	21	1037.9	349.616	23	787.653	284.079	2	0.775291	0.314006	0.159851	1.39073	2.46903	0.0135478	10.142	2.82937	NA	NA	NA	NA	NA	NA	NA	NA	NA	NA	NA	NA	NA
ACAD9	182	299.037	121.55	92	249.337	93.5308	3	0.438791	0.129308	0.185352	0.69223	3.39338	0.000690365	59.8067	3.68247	NA	NA	NA	NA	NA	NA	NA	NA	NA	NA	NA	NA	NA
ACAD9	41	448.078	140.283	66	508.636	151.808	4	-0.407558	0.200867	-0.80125	-0.0138653	-2.02899	0.0424592	24.7846	3.38772	NA	NA	NA	NA	NA	NA	NA	NA	NA	NA	NA	NA	NA
ACAD9	27	384.835	123.453	27	431.758	125.204	5	-0.371931	0.274692	-0.910318	0.166455	-1.35399	0.175739	13.2528	3.02763	NA	NA	NA	NA	NA	NA	NA	NA	NA	NA	NA	NA	NA
ACADM	68	859.701	249.742	93	954.142	380.27	1	-0.283465	0.160357	-0.597759	0.0308292	-1.76771	0.0771093	38.8888	38.8888	-0.239339	-0.399955	-0.0787229	-2.9206	0.00349354	-0.239339	-0.399955	-0.0787229	-2.9206	0.00349354	0	0	0.785755
ACADM	21	1367.54	261.695	23	1337.39	263.843	2	0.112661	0.302086	-0.479416	0.704738	0.372945	0.709189	10.9582	10.9582	NA	NA	NA	NA	NA	NA	NA	NA	NA	NA	NA	NA	NA
ACADM	182	406.044	158.129	92	446.159	205.083	3	-0.228275	0.128299	-0.479736	0.0231853	-1.77925	0.0751987	60.7513	60.7513	NA	NA	NA	NA	NA	NA	NA	NA	NA	NA	NA	NA	NA
ACADM	41	812.987	244.63	66	931.418	386.65	4	-0.346216	0.200308	-0.738813	0.0463804	-1.72842	0.0839132	24.9232	24.9232	NA	NA	NA	NA	NA	NA	NA	NA	NA	NA	NA	NA	NA
ACADM	27	930.638	244.931	27	1009.69	365.265	5	-0.250522	0.273315	-0.786209	0.285165	-0.916605	0.359349	13.3867	13.3867	NA	NA	NA	NA	NA	NA	NA	NA	NA	NA	NA	NA	NA
ACADSB	68	26.7484	15.9511	93	24.1634	13.6463	1	0.175471	0.159864	-0.137857	0.488799	1.09762	0.272368	39.1289	39.1289	0.0857598	-0.0744585	0.245978	1.04911	0.294129	0.0857598	-0.0744585	0.245978	1.04911	0.294129	0	0	0.568013
ACADSB	21	329.657	32.2745	23	337.268	29.8328	2	-0.240963	0.303021	-0.834875	0.352948	-0.795202	0.426496	10.8906	10.8906	NA	NA	NA	NA	NA	NA	NA	NA	NA	NA	NA	NA	NA
ACADSB	182	30.7211	16.1021	92	30.5238	16.7043	3	0.0120721	0.127923	-0.238653	0.262797	0.09437	0.924815	61.1085	61.1085	NA	NA	NA	NA	NA	NA	NA	NA	NA	NA	NA	NA	NA
ACADSB	41	29.4283	16.7035	66	24.9688	13.8642	4	0.294991	0.19991	-0.0968255	0.686807	1.47562	0.140046	25.0226	25.0226	NA	NA	NA	NA	NA	NA	NA	NA	NA	NA	NA	NA	NA
ACADSB	27	22.6788	14.0678	27	22.1948	13.1426	5	0.035039	0.272188	-0.49844	0.568518	0.128731	0.897571	13.4978	13.4978	NA	NA	NA	NA	NA	NA	NA	NA	NA	NA	NA	NA	NA
ACADVL	68	1462.99	455.97	93	1498.95	423.806	1	-0.0817598	0.159624	-0.394617	0.231098	-0.512202	0.60851	39.2467	39.2467	-0.0502972	-0.210526	0.109932	-0.61525	0.53839	-0.0502972	-0.210526	0.109932	-0.61525	0.53839	0	0	0.413359
ACADVL	21	4784.14	846.973	23	4533.54	801.07	2	0.298934	0.303665	-0.296239	0.894107	0.984419	0.32491	10.8445	10.8445	NA	NA	NA	NA	NA	NA	NA	NA	NA	NA	NA	NA	NA
ACADVL	182	1609.91	351.894	92	1672.84	325.22	3	-0.182856	0.128164	-0.434053	0.0683406	-1.42674	0.153656	60.8792	60.8792	NA	NA	NA	NA	NA	NA	NA	NA	NA	NA	NA	NA	NA
ACADVL	41	1749.56	338.596	66	1683.68	339.594	4	0.192811	0.199304	-0.197818	0.58344	0.967421	0.333334	25.1749	25.1749	NA	NA	NA	NA	NA	NA	NA	NA	NA	NA	NA	NA	NA
ACADVL	27	1027.84	182.344	27	1047.37	221.004	5	-0.0949873	0.272331	-0.628746	0.438772	-0.348793	0.727244	13.4836	13.4836	NA	NA	NA	NA	NA	NA	NA	NA	NA	NA	NA	NA	NA
ACAP1	68	1533.9	578.378	93	1562.14	576.175	1	-0.0486959	0.159581	-0.361469	0.264077	-0.305148	0.760253	39.2679	27.3804	-0.146894	-0.30736	0.0135722	-1.79419	0.0727828	-0.125762	-0.31725	0.0657263	-1.28723	0.198015	23.0249	0.0110564	0.267724
ACAP1	21	2251.74	551.714	23	2381.74	727.835	2	-0.196428	0.30262	-0.789552	0.396696	-0.649091	0.516279	10.9195	9.74324	NA	NA	NA	NA	NA	NA	NA	NA	NA	NA	NA	NA	NA
ACAP1	182	1897.41	644.897	92	2142.43	772.596	3	-0.353996	0.128826	-0.606489	-0.101502	-2.74786	0.00599851	60.2552	36.1631	NA	NA	NA	NA	NA	NA	NA	NA	NA	NA	NA	NA	NA
ACAP1	41	1784.84	542.111	66	1747.07	577.991	4	0.0664169	0.198905	-0.323429	0.456263	0.333913	0.738445	25.276	19.7552	NA	NA	NA	NA	NA	NA	NA	NA	NA	NA	NA	NA	NA
ACAP1	27	1152.85	399.771	27	1110.08	201.174	5	0.133193	0.272491	-0.400879	0.667266	0.488799	0.624984	13.4678	11.7223	NA	NA	NA	NA	NA	NA	NA	NA	NA	NA	NA	NA	NA
ACAP2	68	1322.39	348.328	93	1225.01	397.857	1	0.256554	0.160213	-0.0574574	0.570565	1.60133	0.109303	38.9589	5.03792	-0.0892885	-0.25073	0.0721526	-1.084	0.278364	0.0344165	-0.375826	0.444659	0.164427	0.869395	82.2331	0.172826	0.000158336
ACAP2	21	1334.13	286.01	23	1336.63	243.104	2	-0.00926417	0.301825	-0.60083	0.582302	-0.0306938	0.975514	10.9771	3.78896	NA	NA	NA	NA	NA	NA	NA	NA	NA	NA	NA	NA	NA
ACAP2	182	727.197	281.763	92	889.431	310.4	3	-0.554715	0.13013	-0.809764	-0.299665	-4.26278	2.019e-05	59.0536	5.26981	NA	NA	NA	NA	NA	NA	NA	NA	NA	NA	NA	NA	NA
ACAP2	41	1305.38	344.928	66	1241.55	388.479	4	0.170134	0.199204	-0.220298	0.560566	0.854069	0.393066	25.2002	4.70569	NA	NA	NA	NA	NA	NA	NA	NA	NA	NA	NA	NA	NA
ACAP2	27	1348.22	358.437	27	1184.57	424.759	5	0.410362	0.275238	-0.129095	0.949819	1.49094	0.135978	13.2003	4.02281	NA	NA	NA	NA	NA	NA	NA	NA	NA	NA	NA	NA	NA
ACAT1	68	1037.27	326.463	93	1155.14	542.209	1	-0.252989	0.160195	-0.566964	0.0609872	-1.57926	0.114277	38.9676	38.9676	-0.222479	-0.383141	-0.0618165	-2.71408	0.00664598	-0.222479	-0.383141	-0.0618165	-2.71408	0.00664598	0	0	0.482387
ACAT1	21	1781.39	326.446	23	1678.95	314.621	2	0.314074	0.303856	-0.281473	0.909621	1.03363	0.30131	10.8309	10.8309	NA	NA	NA	NA	NA	NA	NA	NA	NA	NA	NA	NA	NA
ACAT1	182	533.696	194.696	92	600.038	357.66	3	-0.253671	0.128387	-0.505304	-0.00203687	-1.97583	0.0481741	60.6678	60.6678	NA	NA	NA	NA	NA	NA	NA	NA	NA	NA	NA	NA	NA
ACAT1	41	977.458	349.137	66	1101.26	523.998	4	-0.264223	0.199701	-0.65563	0.127183	-1.32309	0.185804	25.0749	25.0749	NA	NA	NA	NA	NA	NA	NA	NA	NA	NA	NA	NA	NA
ACAT1	27	1128.1	270.002	27	1286.84	573.113	5	-0.349221	0.274394	-0.887023	0.188582	-1.2727	0.203126	13.2816	13.2816	NA	NA	NA	NA	NA	NA	NA	NA	NA	NA	NA	NA	NA
ACAT2	68	417.382	100.686	93	434.242	182.642	1	-0.109292	0.159677	-0.422252	0.203669	-0.684456	0.493687	39.2209	39.2209	-0.0419948	-0.202019	0.118029	-0.514351	0.607007	-0.0419948	-0.202019	0.118029	-0.514351	0.607007	0	0	0.929625
ACAT2	21	1420.76	225.458	23	1386.69	246.234	2	0.141447	0.302237	-0.450926	0.73382	0.468	0.639785	10.9473	10.9473	NA	NA	NA	NA	NA	NA	NA	NA	NA	NA	NA	NA	NA
ACAT2	182	221.845	60.183	92	221.273	92.7379	3	0.00784022	0.127923	-0.242883	0.258564	0.0612888	0.951129	61.1091	61.1091	NA	NA	NA	NA	NA	NA	NA	NA	NA	NA	NA	NA	NA
ACAT2	41	416.688	96.2854	66	436.696	197.87	4	-0.119208	0.199024	-0.509288	0.270873	-0.598961	0.549199	25.2457	25.2457	NA	NA	NA	NA	NA	NA	NA	NA	NA	NA	NA	NA	NA
ACAT2	27	418.436	108.899	27	428.243	141.783	5	-0.0764531	0.272273	-0.610098	0.457192	-0.280796	0.778867	13.4894	13.4894	NA	NA	NA	NA	NA	NA	NA	NA	NA	NA	NA	NA	NA
ACBD3	68	934.486	231.019	93	979.178	261.574	1	-0.178529	0.159875	-0.491878	0.134821	-1.11668	0.264133	39.1236	8.18685	-0.369743	-0.532065	-0.207421	-4.46448	8.02637e-06	-0.440874	-0.773121	-0.108627	-2.60077	0.00930158	71.6606	0.0965871	0.00693802
ACBD3	21	2343	290.115	23	2825.04	335.969	2	-1.50293	0.345384	-2.17987	-0.825987	-4.35147	1.35228e-05	8.38294	4.63227	NA	NA	NA	NA	NA	NA	NA	NA	NA	NA	NA	NA	NA
ACBD3	182	755.239	222.861	92	853.123	216.206	3	-0.442378	0.129331	-0.695861	-0.188895	-3.42052	0.000625013	59.7857	8.82507	NA	NA	NA	NA	NA	NA	NA	NA	NA	NA	NA	NA	NA
ACBD3	41	921.541	246.288	66	950.732	246.296	4	-0.117673	0.19902	-0.507745	0.272399	-0.591261	0.554345	25.2468	7.34236	NA	NA	NA	NA	NA	NA	NA	NA	NA	NA	NA	NA	NA
ACBD3	27	954.143	208.673	27	1048.71	288.746	5	-0.369974	0.274666	-0.908309	0.168361	-1.347	0.177981	13.2553	5.81299	NA	NA	NA	NA	NA	NA	NA	NA	NA	NA	NA	NA	NA
ACBD5	68	18.8442	11.7785	93	21.7841	11.4183	1	-0.252871	0.160194	-0.566846	0.0611034	-1.57853	0.114444	38.9679	38.9679	-0.228012	-0.388677	-0.0673468	-2.78153	0.00541029	-0.228012	-0.388677	-0.0673468	-2.78153	0.00541029	0	0	0.571677
ACBD5	21	302.281	60.9948	23	335.539	64.6024	2	-0.519162	0.307346	-1.12155	0.0832243	-1.68918	0.0911849	10.5863	10.5863	NA	NA	NA	NA	NA	NA	NA	NA	NA	NA	NA	NA	NA
ACBD5	182	-7.60131	13.5136	92	-5.37009	12.6039	3	-0.168358	0.128127	-0.419483	0.0827663	-1.31399	0.188848	60.9141	60.9141	NA	NA	NA	NA	NA	NA	NA	NA	NA	NA	NA	NA	NA
ACBD5	41	18.8765	12.3331	66	23.3437	11.4728	4	-0.375614	0.200565	-0.768714	0.0174853	-1.87278	0.0610983	24.8594	24.8594	NA	NA	NA	NA	NA	NA	NA	NA	NA	NA	NA	NA	NA
ACBD5	27	18.7951	11.1127	27	17.9719	10.5359	5	0.0749225	0.272269	-0.458714	0.608559	0.275179	0.783179	13.4898	13.4898	NA	NA	NA	NA	NA	NA	NA	NA	NA	NA	NA	NA	NA
ACBD6	68	168.841	57.2278	93	179.904	78.8956	1	-0.156014	0.1598	-0.469216	0.157188	-0.976307	0.328912	39.1603	39.1603	-0.0781077	-0.238335	0.0821199	-0.955443	0.339354	-0.0781077	-0.238335	0.0821199	-0.955443	0.339354	0	0	0.548385
ACBD6	21	457.108	79.3171	23	437.652	48.3354	2	0.294126	0.303607	-0.300932	0.889184	0.968773	0.332659	10.8487	10.8487	NA	NA	NA	NA	NA	NA	NA	NA	NA	NA	NA	NA	NA
ACBD6	182	90.9763	46.2925	92	92.6814	49.903	3	-0.0357754	0.127931	-0.286516	0.214966	-0.279645	0.77975	61.1006	61.1006	NA	NA	NA	NA	NA	NA	NA	NA	NA	NA	NA	NA	NA
ACBD6	41	172.037	55.9939	66	176.707	84.6091	4	-0.0618123	0.198898	-0.451645	0.32802	-0.310775	0.755972	25.2779	25.2779	NA	NA	NA	NA	NA	NA	NA	NA	NA	NA	NA	NA	NA
ACBD6	27	163.986	59.7941	27	187.72	63.5534	5	-0.379078	0.27479	-0.917656	0.1595	-1.37952	0.167735	13.2434	13.2434	NA	NA	NA	NA	NA	NA	NA	NA	NA	NA	NA	NA	NA
ACCS	68	272.483	126.68	93	303.473	133.906	1	-0.235615	0.16011	-0.549426	0.0781951	-1.47158	0.141134	39.0087	5.78403	0.114088	-0.0472562	0.275433	1.38591	0.165774	0.0349227	-0.350489	0.420334	0.177595	0.859041	79.7564	0.147255	0.000557096
ACCS	21	1195.12	265.288	23	1055.18	380.16	2	0.415847	0.305378	-0.182683	1.01438	1.36174	0.173279	10.7232	4.15783	NA	NA	NA	NA	NA	NA	NA	NA	NA	NA	NA	NA	NA
ACCS	182	361.142	202.84	92	269.834	139.849	3	0.494384	0.129679	0.240219	0.74855	3.81238	0.000137637	59.4651	6.09491	NA	NA	NA	NA	NA	NA	NA	NA	NA	NA	NA	NA	NA
ACCS	41	288.855	97.6571	66	296.134	131.069	4	-0.0605076	0.198896	-0.450336	0.329321	-0.304218	0.760962	25.2784	5.35291	NA	NA	NA	NA	NA	NA	NA	NA	NA	NA	NA	NA	NA
ACCS	27	247.621	160.054	27	321.413	141.525	5	-0.481372	0.276385	-1.02308	0.0603321	-1.74167	0.0815656	13.091	4.47141	NA	NA	NA	NA	NA	NA	NA	NA	NA	NA	NA	NA	NA
ACD	68	289	121.639	93	336.56	120.571	1	-0.391132	0.161076	-0.706836	-0.0754283	-2.42824	0.0151723	38.5422	5.24355	-0.095835	-0.257346	0.0656763	-1.16297	0.244841	-0.237632	-0.641115	0.16585	-1.15433	0.248366	81.3962	0.164765	0.000251873
ACD	21	792.714	107.585	23	811.987	122.017	2	-0.164053	0.302379	-0.756705	0.4286	-0.542539	0.587447	10.9369	3.90323	NA	NA	NA	NA	NA	NA	NA	NA	NA	NA	NA	NA	NA
ACD	182	420.486	159.822	92	375.795	116.779	3	0.303525	0.128587	0.0514987	0.555551	2.36046	0.0182523	60.4791	5.51574	NA	NA	NA	NA	NA	NA	NA	NA	NA	NA	NA	NA	NA
ACD	41	369.058	83.5286	66	386.081	103.277	4	-0.175628	0.199227	-0.566106	0.21485	-0.881547	0.378022	25.1944	4.89102	NA	NA	NA	NA	NA	NA	NA	NA	NA	NA	NA	NA	NA
ACD	27	167.43	44.0426	27	215.508	57.7234	5	-0.922893	0.287369	-1.48613	-0.359659	-3.21152	0.00132035	12.1093	4.04292	NA	NA	NA	NA	NA	NA	NA	NA	NA	NA	NA	NA	NA
ACER2	68	76.9249	22.4395	93	76.1167	19.1038	1	0.0390947	0.159573	-0.273662	0.351851	0.244996	0.80646	39.272	15.676	-0.178838	-0.339591	-0.0180844	-2.18046	0.0292237	-0.137006	-0.383563	0.109551	-1.0891	0.276108	50.8248	0.0383283	0.0867848
ACER2	21	345.422	41.1294	23	358.312	40.3945	2	-0.310678	0.303812	-0.90614	0.284783	-1.0226	0.306497	10.834	7.65519	NA	NA	NA	NA	NA	NA	NA	NA	NA	NA	NA	NA	NA
ACER2	182	36.4616	15.6408	92	43.2418	16.4578	3	-0.424751	0.129221	-0.67802	-0.171482	-3.28701	0.00101258	59.8871	18.1731	NA	NA	NA	NA	NA	NA	NA	NA	NA	NA	NA	NA	NA
ACER2	41	73.765	22.9526	66	75.7963	19.159	4	-0.0974929	0.198967	-0.487461	0.292475	-0.489995	0.624137	25.2603	12.8343	NA	NA	NA	NA	NA	NA	NA	NA	NA	NA	NA	NA	NA
ACER2	27	81.7233	21.152	27	76.8999	19.3086	5	0.234726	0.273175	-0.300686	0.770139	0.859253	0.390201	13.4004	8.85327	NA	NA	NA	NA	NA	NA	NA	NA	NA	NA	NA	NA	NA
ACER3	68	140.174	87.2125	93	135.559	100.807	1	0.0481874	0.159581	-0.264585	0.36096	0.301963	0.762681	39.2681	5.42739	-0.189547	-0.351156	-0.0279383	-2.2988	0.0215165	-0.0282483	-0.425134	0.368637	-0.1395	0.889055	80.928	0.158785	0.00032058
ACER3	21	649.479	225.529	23	593.791	126.767	2	0.302709	0.303712	-0.292556	0.897974	0.996698	0.318911	10.8412	3.98366	NA	NA	NA	NA	NA	NA	NA	NA	NA	NA	NA	NA	NA
ACER3	182	198.296	124.018	92	314.121	281.708	3	-0.602237	0.13052	-0.858052	-0.346421	-4.61412	3.94764e-06	58.7007	5.68763	NA	NA	NA	NA	NA	NA	NA	NA	NA	NA	NA	NA	NA
ACER3	41	131.306	60.2131	66	147.2	111.849	4	-0.165189	0.199184	-0.555582	0.225204	-0.829329	0.406918	25.2053	5.03883	NA	NA	NA	NA	NA	NA	NA	NA	NA	NA	NA	NA	NA
ACER3	27	153.639	117.09	27	107.102	59.1361	5	0.494445	0.276615	-0.0477106	1.0366	1.78748	0.0738593	13.0692	4.24989	NA	NA	NA	NA	NA	NA	NA	NA	NA	NA	NA	NA	NA
ACIN1	68	1311.58	223.679	93	1309.33	190.736	1	0.0109186	0.159559	-0.301811	0.323648	0.0684298	0.945444	39.2789	39.2789	0.0989099	-0.0612074	0.259027	1.21074	0.225996	0.0989099	-0.0612074	0.259027	1.21074	0.225996	0	0	0.862313
ACIN1	21	986.02	79.6737	23	985.317	121.708	2	0.00664438	0.301824	-0.58492	0.598209	0.0220141	0.982437	10.9772	10.9772	NA	NA	NA	NA	NA	NA	NA	NA	NA	NA	NA	NA	NA
ACIN1	182	1412.9	237.599	92	1361.95	323.957	3	0.188443	0.128179	-0.0627833	0.439669	1.47015	0.14152	60.865	60.865	NA	NA	NA	NA	NA	NA	NA	NA	NA	NA	NA	NA	NA
ACIN1	41	1369.79	218.599	66	1339.75	193.858	4	0.146445	0.199113	-0.243808	0.536698	0.735489	0.462042	25.2233	25.2233	NA	NA	NA	NA	NA	NA	NA	NA	NA	NA	NA	NA	NA
ACIN1	27	1223.19	204.834	27	1234.96	163.35	5	-0.0626109	0.272237	-0.596186	0.470965	-0.229986	0.818102	13.4929	13.4929	NA	NA	NA	NA	NA	NA	NA	NA	NA	NA	NA	NA	NA
ACLY	68	1350.8	284.779	93	1324.33	278.643	1	0.0936768	0.159645	-0.219222	0.406575	0.586782	0.55735	39.2364	19.612	0.145161	-0.0154888	0.30581	1.771	0.0765612	0.183586	-0.0400833	0.407255	1.60872	0.107677	40.6282	0.0255028	0.150445
ACLY	21	2934.55	390.238	23	2642.33	305.846	2	0.823219	0.315525	0.204802	1.44164	2.60905	0.00907942	10.0446	7.99626	NA	NA	NA	NA	NA	NA	NA	NA	NA	NA	NA	NA	NA
ACLY	182	1077.26	179.68	92	1073.44	221.525	3	0.0195323	0.127925	-0.231196	0.27026	0.152685	0.878646	61.1069	23.8848	NA	NA	NA	NA	NA	NA	NA	NA	NA	NA	NA	NA	NA
ACLY	41	1470.2	236.735	66	1389.96	246.026	4	0.328505	0.200163	-0.0638073	0.720818	1.64119	0.100759	24.9592	15.2513	NA	NA	NA	NA	NA	NA	NA	NA	NA	NA	NA	NA	NA
ACLY	27	1169.48	257.18	27	1163.9	292.831	5	0.0199537	0.272173	-0.513495	0.553403	0.0733126	0.941557	13.4993	10.0421	NA	NA	NA	NA	NA	NA	NA	NA	NA	NA	NA	NA	NA
ACN9	68	431.707	191.895	93	443.366	165.9	1	-0.0654388	0.1596	-0.378249	0.247372	-0.410017	0.681793	39.2585	6.73316	-0.327372	-0.489373	-0.165371	-3.96071	7.4728e-05	-0.215624	-0.575309	0.144062	-1.17495	0.240013	76.6382	0.123046	0.00183026
ACN9	21	653.2	123.707	23	678.11	101.887	2	-0.216861	0.302794	-0.810326	0.376605	-0.716198	0.473869	10.907	4.65699	NA	NA	NA	NA	NA	NA	NA	NA	NA	NA	NA	NA	NA
ACN9	182	276.941	131.444	92	402.46	247.423	3	-0.699974	0.13142	-0.957553	-0.442396	-5.32624	1.00267e-07	57.8998	7.12669	NA	NA	NA	NA	NA	NA	NA	NA	NA	NA	NA	NA	NA
ACN9	41	421.113	149.441	66	469.685	178.182	4	-0.287363	0.199856	-0.679073	0.104347	-1.43785	0.150476	25.0361	6.13539	NA	NA	NA	NA	NA	NA	NA	NA	NA	NA	NA	NA	NA
ACN9	27	447.795	245.13	27	379.032	109.361	5	0.357041	0.274495	-0.180958	0.895041	1.30072	0.193353	13.2719	5.04048	NA	NA	NA	NA	NA	NA	NA	NA	NA	NA	NA	NA	NA
ACO1	68	408.486	118.852	93	415.446	148.466	1	-0.0506507	0.159583	-0.363428	0.262126	-0.317394	0.750945	39.2669	6.80846	0.159373	-0.00203194	0.320778	1.93529	0.0529547	0.18384	-0.175894	0.543574	1.00163	0.316524	76.2958	0.121409	0.00204441
ACO1	21	919.069	164.218	23	747.873	119.422	2	1.17963	0.329341	0.534132	1.82512	3.58179	0.000341254	9.21954	4.3502	NA	NA	NA	NA	NA	NA	NA	NA	NA	NA	NA	NA	NA
ACO1	182	381.563	110.608	92	352.53	90.3334	3	0.277691	0.128479	0.0258764	0.529505	2.16137	0.0306668	60.581	7.25077	NA	NA	NA	NA	NA	NA	NA	NA	NA	NA	NA	NA	NA
ACO1	41	438.642	133.547	66	417.712	155.797	4	0.140675	0.199092	-0.249539	0.530889	0.706583	0.479826	25.2285	6.20936	NA	NA	NA	NA	NA	NA	NA	NA	NA	NA	NA	NA	NA
ACO1	27	362.693	73.1518	27	409.908	131.41	5	-0.437527	0.275656	-0.977802	0.102748	-1.58722	0.112462	13.1603	5.06597	NA	NA	NA	NA	NA	NA	NA	NA	NA	NA	NA	NA	NA
ACO2	68	392.045	193.303	93	390.871	145.278	1	0.00699308	0.159558	-0.305735	0.319721	0.0438278	0.965042	39.2793	23.0067	0.169922	0.00931269	0.330531	2.07361	0.0381156	0.161658	-0.0461123	0.369429	1.52497	0.127266	32.6586	0.0180069	0.203683
ACO2	21	1092.7	144.389	23	1072.96	157.243	2	0.128102	0.302162	-0.464125	0.72033	0.423951	0.671601	10.9526	9.14838	NA	NA	NA	NA	NA	NA	NA	NA	NA	NA	NA	NA	NA
ACO2	182	490.891	121.203	92	463.364	114.487	3	0.230682	0.128307	-0.0207944	0.482158	1.7979	0.0721935	60.7438	29.0112	NA	NA	NA	NA	NA	NA	NA	NA	NA	NA	NA	NA	NA
ACO2	41	520.495	131.729	66	464.418	94.6287	4	0.505017	0.201938	0.109225	0.900809	2.50085	0.0123897	24.5224	17.0109	NA	NA	NA	NA	NA	NA	NA	NA	NA	NA	NA	NA	NA
ACO2	27	196.993	63.7663	27	211.088	70.703	5	-0.206327	0.272946	-0.741291	0.328636	-0.755928	0.449692	13.4229	10.8101	NA	NA	NA	NA	NA	NA	NA	NA	NA	NA	NA	NA	NA
ACOT1	68	36.3086	18.259	93	39.0625	19.8255	1	-0.142898	0.159761	-0.456024	0.170228	-0.894448	0.371082	39.1795	39.1795	-0.0330002	-0.193106	0.127106	-0.403978	0.686229	-0.0330002	-0.193106	0.127106	-0.403978	0.686229	0	0	0.697907
ACOT1	21	312.856	94.5001	23	327.395	83.1381	2	-0.160903	0.302358	-0.753514	0.431708	-0.532159	0.594616	10.9385	10.9385	NA	NA	NA	NA	NA	NA	NA	NA	NA	NA	NA	NA	NA
ACOT1	182	20.6079	18.4822	92	18.7198	17.5059	3	0.103674	0.128	-0.147201	0.354549	0.809953	0.417967	61.0353	61.0353	NA	NA	NA	NA	NA	NA	NA	NA	NA	NA	NA	NA	NA
ACOT1	41	40.9365	19.7387	66	41.8567	21.0305	4	-0.0444601	0.198875	-0.434248	0.345328	-0.223558	0.823101	25.2836	25.2836	NA	NA	NA	NA	NA	NA	NA	NA	NA	NA	NA	NA	NA
ACOT1	27	29.281	13.2155	27	32.2324	14.7254	5	-0.207895	0.272957	-0.742882	0.327091	-0.76164	0.446275	13.4218	13.4218	NA	NA	NA	NA	NA	NA	NA	NA	NA	NA	NA	NA	NA
ACOT11	68	7.86663	10.0687	93	8.79121	13.4555	1	-0.0757742	0.159615	-0.388613	0.237065	-0.474732	0.634978	39.2513	26.7575	0.0708874	-0.089474	0.231249	0.866398	0.386272	0.0645204	-0.129122	0.258162	0.653049	0.513725	24.3144	0.0118958	0.259282
ACOT11	21	346.932	38.2959	23	328.403	34.6062	2	0.499763	0.306944	-0.101837	1.10136	1.62819	0.103485	10.6141	9.42414	NA	NA	NA	NA	NA	NA	NA	NA	NA	NA	NA	NA	NA
ACOT11	182	28.9547	28.7548	92	24.3335	18.6531	3	0.17849	0.128152	-0.0726841	0.429664	1.39279	0.163682	60.89	35.3122	NA	NA	NA	NA	NA	NA	NA	NA	NA	NA	NA	NA	NA
ACOT11	41	10.2393	10.3633	66	9.54574	14.7954	4	0.0518438	0.198884	-0.337961	0.441649	0.260674	0.794344	25.2814	19.4361	NA	NA	NA	NA	NA	NA	NA	NA	NA	NA	NA	NA	NA
ACOT11	27	4.26366	8.58253	27	6.9468	9.40244	5	-0.293746	0.273744	-0.830275	0.242783	-1.07307	0.283241	13.3447	11.5165	NA	NA	NA	NA	NA	NA	NA	NA	NA	NA	NA	NA	NA
ACOT4	68	75.7549	45.0821	93	88.7393	71.9702	1	-0.208179	0.159989	-0.521752	0.105394	-1.30121	0.193188	39.0678	25.3718	-0.044647	-0.204978	0.115684	-0.545786	0.585213	-0.0721964	-0.270292	0.125899	-0.714314	0.475033	27.2008	0.0138173	0.240208
ACOT4	21	456.45	117.021	23	476.029	83.9279	2	-0.190275	0.302571	-0.783303	0.402753	-0.628861	0.52944	10.9231	9.49069	NA	NA	NA	NA	NA	NA	NA	NA	NA	NA	NA	NA	NA
ACOT4	182	81.8215	50.7144	92	72.8877	47.6883	3	0.179176	0.128154	-0.0720015	0.430354	1.39813	0.162074	60.8883	33.0679	NA	NA	NA	NA	NA	NA	NA	NA	NA	NA	NA	NA	NA
ACOT4	41	82.5735	45.4295	66	90.4781	72.9082	4	-0.122912	0.199035	-0.513014	0.26719	-0.617538	0.53688	25.2429	18.7153	NA	NA	NA	NA	NA	NA	NA	NA	NA	NA	NA	NA	NA
ACOT4	27	65.4007	43.3305	27	84.4888	70.8008	5	-0.320494	0.274044	-0.85761	0.216622	-1.1695	0.242203	13.3156	11.2464	NA	NA	NA	NA	NA	NA	NA	NA	NA	NA	NA	NA	NA
ACOT7	68	189.642	75.9729	93	200.414	94.3024	1	-0.123159	0.159709	-0.436182	0.189864	-0.771147	0.44062	39.2051	17.6657	0.10951	-0.0510239	0.270043	1.33701	0.181219	0.0876776	-0.146037	0.321392	0.735276	0.462171	45.6438	0.0310999	0.118096
ACOT7	21	1175.29	354.619	23	1033.41	290.238	2	0.432023	0.305658	-0.167056	1.0311	1.41342	0.157533	10.7036	8.0304	NA	NA	NA	NA	NA	NA	NA	NA	NA	NA	NA	NA	NA
ACOT7	182	161.954	55.6814	92	140.147	86.1744	3	0.322484	0.128673	0.0702901	0.574677	2.50624	0.0122024	60.3988	20.9835	NA	NA	NA	NA	NA	NA	NA	NA	NA	NA	NA	NA	NA
ACOT7	41	207.019	66.1401	66	211.48	99.0565	4	-0.0503418	0.198882	-0.440143	0.33946	-0.253124	0.800172	25.2819	14.1535	NA	NA	NA	NA	NA	NA	NA	NA	NA	NA	NA	NA	NA
ACOT7	27	163.256	83.3336	27	173.365	76.5911	5	-0.12448	0.27245	-0.658472	0.409512	-0.456892	0.647749	13.4719	9.49409	NA	NA	NA	NA	NA	NA	NA	NA	NA	NA	NA	NA	NA
ACOT9	68	744.001	236.394	93	727.385	247.372	1	0.0681092	0.159604	-0.244708	0.380927	0.42674	0.669569	39.2567	11.692	-0.0454311	-0.206085	0.115223	-0.554256	0.579404	0.0486305	-0.232324	0.329585	0.33925	0.734421	61.7969	0.0600554	0.0332077
ACOT9	21	1400.01	223.049	23	1322.62	232.233	2	0.333449	0.304114	-0.262603	0.9295	1.09646	0.272877	10.8126	6.55564	NA	NA	NA	NA	NA	NA	NA	NA	NA	NA	NA	NA	NA
ACOT9	182	494.354	174.835	92	554.807	209.81	3	-0.321935	0.12867	-0.574123	-0.0697462	-2.50202	0.0123487	60.4012	13.0529	NA	NA	NA	NA	NA	NA	NA	NA	NA	NA	NA	NA	NA
ACOT9	41	779.442	260.3	66	779.41	254.566	4	0.000123838	0.198851	-0.389617	0.389865	0.000622766	0.999503	25.2897	10.0404	NA	NA	NA	NA	NA	NA	NA	NA	NA	NA	NA	NA	NA
ACOT9	27	690.183	186.482	27	600.213	175.65	5	0.48947	0.276527	-0.0525119	1.03145	1.77007	0.0767162	13.0775	7.32481	NA	NA	NA	NA	NA	NA	NA	NA	NA	NA	NA	NA	NA
ACOX1	68	336.225	174.182	93	309.188	180.484	1	0.151302	0.159786	-0.161872	0.464476	0.946909	0.343685	39.1674	2.97018	-0.178975	-0.341589	-0.0163618	-2.15717	0.0309924	0.0589314	-0.466813	0.584676	0.219695	0.826109	89.1609	0.311149	1.88584e-07
ACOX1	21	510.599	111.344	23	446.623	63.463	2	0.701847	0.311842	0.0906478	1.31305	2.25065	0.0244078	10.2833	2.44862	NA	NA	NA	NA	NA	NA	NA	NA	NA	NA	NA	NA	NA
ACOX1	182	195.198	117.187	92	295.654	156.246	3	-0.761509	0.132052	-1.02033	-0.502692	-5.76674	8.08197e-09	57.347	3.04334	NA	NA	NA	NA	NA	NA	NA	NA	NA	NA	NA	NA	NA
ACOX1	41	304.515	136.941	66	311.204	188.784	4	-0.0388593	0.19887	-0.428636	0.350918	-0.195401	0.845079	25.285	2.85146	NA	NA	NA	NA	NA	NA	NA	NA	NA	NA	NA	NA	NA
ACOX1	27	384.378	212.928	27	304.259	161.647	5	0.417693	0.275348	-0.12198	0.957365	1.51696	0.129276	13.1897	2.58421	NA	NA	NA	NA	NA	NA	NA	NA	NA	NA	NA	NA	NA
ACOX3	68	218.463	87.5825	93	229.992	84.2814	1	-0.133917	0.159736	-0.446994	0.17916	-0.838364	0.401826	39.1916	4.58408	0.0310784	-0.130667	0.192824	0.376594	0.706475	0.197823	-0.234565	0.630212	0.896709	0.369874	83.4842	0.192631	7.21852e-05
ACOX3	21	593.174	48.0453	23	505.528	53.1255	2	1.69533	0.356329	0.996941	2.39372	4.75777	1.95741e-06	7.87585	3.1289	NA	NA	NA	NA	NA	NA	NA	NA	NA	NA	NA	NA	NA
ACOX3	182	269.946	74.5509	92	273.723	70.4767	3	-0.0514534	0.127941	-0.302214	0.199307	-0.402164	0.687563	61.0912	4.7847	NA	NA	NA	NA	NA	NA	NA	NA	NA	NA	NA	NA	NA
ACOX3	41	270.058	69.5459	66	262.91	73.9455	4	0.0981585	0.198969	-0.291813	0.48813	0.493337	0.621775	25.2599	4.30628	NA	NA	NA	NA	NA	NA	NA	NA	NA	NA	NA	NA	NA
ACOX3	27	140.115	41.8735	27	149.527	44.619	5	-0.214393	0.273008	-0.749478	0.320692	-0.7853	0.432278	13.4168	3.74302	NA	NA	NA	NA	NA	NA	NA	NA	NA	NA	NA	NA	NA
ACP1	68	2778.21	1415.99	93	3125.25	1611.5	1	-0.225432	0.160064	-0.539151	0.0882865	-1.40839	0.159015	39.0315	39.0315	-0.0989911	-0.259173	0.0611903	-1.21125	0.225801	-0.0989911	-0.259173	0.0611903	-1.21125	0.225801	0	0	0.729648
ACP1	21	2641.61	438.939	23	2591.21	246.709	2	0.140767	0.302233	-0.451599	0.733132	0.465756	0.64139	10.9476	10.9476	NA	NA	NA	NA	NA	NA	NA	NA	NA	NA	NA	NA	NA
ACP1	182	1551.27	785.891	92	1564.96	1322.26	3	-0.0136807	0.127923	-0.264406	0.237045	-0.106945	0.914833	61.1082	61.1082	NA	NA	NA	NA	NA	NA	NA	NA	NA	NA	NA	NA	NA
ACP1	41	2998.67	1503.58	66	3358.36	1757.52	4	-0.214438	0.199411	-0.605277	0.176401	-1.07536	0.282215	25.1478	25.1478	NA	NA	NA	NA	NA	NA	NA	NA	NA	NA	NA	NA	NA
ACP1	27	2443.44	1222.99	27	2555.42	995.908	5	-0.0989534	0.272345	-0.63274	0.434833	-0.363338	0.716352	13.4822	13.4822	NA	NA	NA	NA	NA	NA	NA	NA	NA	NA	NA	NA	NA
ACP2	68	498.167	184.892	93	458.349	170.286	1	0.22442	0.160059	-0.0892904	0.53813	1.4021	0.160884	39.0337	12.8258	0.164797	0.00388909	0.325705	2.00734	0.0447139	0.242937	-0.0272843	0.513158	1.76207	0.0780582	58.3166	0.0523489	0.0478085
ACP2	21	757.792	257.369	23	580.752	118.706	2	0.881239	0.317474	0.259	1.50348	2.77578	0.00550696	9.92161	6.53002	NA	NA	NA	NA	NA	NA	NA	NA	NA	NA	NA	NA	NA
ACP2	182	361.919	139.614	92	372.197	165.577	3	-0.0688841	0.127956	-0.319674	0.181906	-0.53834	0.590342	61.0767	14.5514	NA	NA	NA	NA	NA	NA	NA	NA	NA	NA	NA	NA	NA
ACP2	41	548.233	201.296	66	482.931	158.857	4	0.367891	0.200495	-0.0250731	0.760854	1.83491	0.0665193	24.8766	10.8053	NA	NA	NA	NA	NA	NA	NA	NA	NA	NA	NA	NA	NA
ACP2	27	422.141	125.692	27	398.26	185.022	5	0.148797	0.272571	-0.385434	0.683027	0.5459	0.585135	13.4598	7.89614	NA	NA	NA	NA	NA	NA	NA	NA	NA	NA	NA	NA	NA
ACP5	68	882.936	991.52	93	869.851	925.543	1	0.0136528	0.159559	-0.299078	0.326383	0.0855655	0.931812	39.2786	39.2786	0.0595518	-0.100683	0.219787	0.728427	0.466352	0.0595518	-0.100683	0.219787	0.728427	0.466352	0	0	0.484804
ACP5	21	497.877	92.5617	23	445.347	96.4643	2	0.545162	0.307907	-0.0583249	1.14865	1.77054	0.0766372	10.5478	10.5478	NA	NA	NA	NA	NA	NA	NA	NA	NA	NA	NA	NA	NA
ACP5	182	624.842	347.626	92	601.443	628.767	3	0.0505967	0.127941	-0.200162	0.301356	0.39547	0.692496	61.0918	61.0918	NA	NA	NA	NA	NA	NA	NA	NA	NA	NA	NA	NA	NA
ACP5	41	956.592	1235.13	66	863.096	1002.01	4	0.0846432	0.198938	-0.305269	0.474555	0.425474	0.670491	25.2675	25.2675	NA	NA	NA	NA	NA	NA	NA	NA	NA	NA	NA	NA	NA
ACP5	27	771.088	406.021	27	886.362	721.592	5	-0.194038	0.272856	-0.728825	0.340749	-0.711138	0.476999	13.4318	13.4318	NA	NA	NA	NA	NA	NA	NA	NA	NA	NA	NA	NA	NA
ACPL2	68	214.34	93.6973	93	221.642	97.0209	1	-0.075989	0.159615	-0.388829	0.236851	-0.476077	0.63402	39.2512	8.83576	-0.268608	-0.430026	-0.107189	-3.26146	0.00110839	-0.169955	-0.487865	0.147955	-1.0478	0.294731	70.2001	0.0876995	0.00938424
ACPL2	21	497.292	72.4641	23	495.878	55.2032	2	0.0217011	0.301833	-0.569881	0.613283	0.0718977	0.942683	10.9766	5.59276	NA	NA	NA	NA	NA	NA	NA	NA	NA	NA	NA	NA	NA
ACPL2	182	107.414	48.2497	92	144.886	74.865	3	-0.638583	0.13084	-0.895025	-0.382142	-4.88065	1.05738e-06	58.4144	9.5403	NA	NA	NA	NA	NA	NA	NA	NA	NA	NA	NA	NA	NA
ACPL2	41	244.575	97.3097	66	243.991	100.747	4	0.00582774	0.198852	-0.383914	0.39557	0.029307	0.97662	25.2896	7.85908	NA	NA	NA	NA	NA	NA	NA	NA	NA	NA	NA	NA	NA
ACPL2	27	168.428	66.5191	27	167.01	59.7109	5	0.0221111	0.272174	-0.511341	0.555563	0.0812385	0.935252	13.4991	6.18129	NA	NA	NA	NA	NA	NA	NA	NA	NA	NA	NA	NA	NA
ACPP	68	264.476	180.061	93	240.098	215.748	1	0.120421	0.159702	-0.192589	0.433431	0.754034	0.450829	39.2084	3.15611	-0.175003	-0.337466	-0.0125398	-2.11125	0.0347513	0.057517	-0.453364	0.568398	0.220661	0.825357	88.5263	0.291341	4.9576e-07
ACPP	21	838.955	206.412	23	698.257	202.864	2	0.675448	0.311114	0.0656768	1.28522	2.17107	0.0299262	10.3315	2.57644	NA	NA	NA	NA	NA	NA	NA	NA	NA	NA	NA	NA	NA
ACPP	182	229.687	109.792	92	392.977	344.991	3	-0.744495	0.131872	-1.00296	-0.48603	-5.64558	1.64625e-08	57.5034	3.23906	NA	NA	NA	NA	NA	NA	NA	NA	NA	NA	NA	NA	NA
ACPP	41	266.147	128.04	66	263.728	239.105	4	0.0117671	0.198853	-0.377977	0.401511	0.0591748	0.952813	25.2893	3.02221	NA	NA	NA	NA	NA	NA	NA	NA	NA	NA	NA	NA	NA
ACPP	27	261.94	241.486	27	182.337	129.984	5	0.404541	0.275152	-0.134747	0.943829	1.47024	0.141495	13.2085	2.72443	NA	NA	NA	NA	NA	NA	NA	NA	NA	NA	NA	NA	NA
ACRBP	68	1291.06	840.643	93	1119.68	789.09	1	0.210269	0.159998	-0.103321	0.523859	1.3142	0.18878	39.0635	28.7377	0.166851	0.00627497	0.327427	2.03656	0.0416946	0.179415	-0.00776175	0.366592	1.87869	0.0602869	19.8331	0.00919815	0.288367
ACRBP	21	787.404	387.291	23	592.536	292.1	2	0.561586	0.308275	-0.0426223	1.16579	1.8217	0.0685	10.5226	9.594	NA	NA	NA	NA	NA	NA	NA	NA	NA	NA	NA	NA	NA
ACRBP	182	1245.15	770.547	92	1212.72	1032.22	3	0.0373065	0.127932	-0.213436	0.288049	0.291612	0.770583	61.0999	39.1163	NA	NA	NA	NA	NA	NA	NA	NA	NA	NA	NA	NA	NA
ACRBP	41	1385.23	811.484	66	1072.47	770.084	4	0.395008	0.200745	0.00155385	0.788462	1.9677	0.0491021	24.8147	20.2033	NA	NA	NA	NA	NA	NA	NA	NA	NA	NA	NA	NA	NA
ACRBP	27	1148.07	879.067	27	1235.09	837.383	5	-0.0998921	0.272349	-0.633685	0.433901	-0.36678	0.713783	13.4819	11.9945	NA	NA	NA	NA	NA	NA	NA	NA	NA	NA	NA	NA	NA
ACRC	68	112.435	30.7936	93	121.733	53.4192	1	-0.204341	0.159973	-0.517883	0.109201	-1.27734	0.201482	39.0755	39.0755	-0.307115	-0.46806	-0.146171	-3.74002	0.000184003	-0.307115	-0.46806	-0.146171	-3.74002	0.000184003	0	0	0.790232
ACRC	21	310.042	80.0431	23	337.186	56.8775	2	-0.386962	0.304904	-0.984562	0.210639	-1.26913	0.204396	10.7566	10.7566	NA	NA	NA	NA	NA	NA	NA	NA	NA	NA	NA	NA	NA
ACRC	182	56.0738	47.371	92	78.8576	65.904	3	-0.418584	0.129184	-0.67178	-0.165388	-3.24022	0.00119438	59.9216	59.9216	NA	NA	NA	NA	NA	NA	NA	NA	NA	NA	NA	NA	NA
ACRC	41	107.317	32.2278	66	120.533	58.3602	4	-0.262209	0.199688	-0.65359	0.129172	-1.31309	0.189152	25.0782	25.0782	NA	NA	NA	NA	NA	NA	NA	NA	NA	NA	NA	NA	NA
ACRC	27	120.207	27.233	27	124.665	39.6235	5	-0.129226	0.272472	-0.663261	0.404809	-0.474274	0.635305	13.4697	13.4697	NA	NA	NA	NA	NA	NA	NA	NA	NA	NA	NA	NA	NA
ACSBG1	68	103.174	95.1393	93	92.1282	68.9706	1	0.135671	0.159741	-0.177415	0.448758	0.84932	0.395703	39.1893	17.2712	0.125517	-0.0351382	0.286173	1.53129	0.125699	0.172887	-0.0638767	0.409651	1.43118	0.152377	46.4846	0.0323827	0.11284
ACSBG1	21	377.042	95.1975	23	310.649	42.2403	2	0.899835	0.318125	0.276321	1.52335	2.82856	0.00467583	9.88109	7.48581	NA	NA	NA	NA	NA	NA	NA	NA	NA	NA	NA	NA	NA
ACSBG1	182	68.8053	53.9834	92	69.8407	60.2695	3	-0.0183853	0.127925	-0.269113	0.232342	-0.14372	0.885721	61.1072	20.5139	NA	NA	NA	NA	NA	NA	NA	NA	NA	NA	NA	NA	NA
ACSBG1	41	93.6786	53.937	66	83.281	47.7848	4	0.205571	0.199366	-0.185179	0.596321	1.03112	0.302483	25.1593	13.864	NA	NA	NA	NA	NA	NA	NA	NA	NA	NA	NA	NA	NA
ACSBG1	27	117.594	135.982	27	113.755	102.174	5	0.031458	0.272184	-0.502012	0.564928	0.115576	0.907988	13.4982	9.39261	NA	NA	NA	NA	NA	NA	NA	NA	NA	NA	NA	NA	NA
ACSF2	68	69.008	42.6533	93	78.1301	55.594	1	-0.179616	0.159879	-0.492973	0.133741	-1.12345	0.261247	39.1217	16.5977	0.037089	-0.123366	0.197544	0.453045	0.650516	-0.00757512	-0.247659	0.232509	-0.0618406	0.95069	48.3898	0.0346879	0.101161
ACSF2	21	473.284	85.9386	23	468.227	54.3843	2	0.0697775	0.301924	-0.521983	0.661538	0.231109	0.81723	10.97	7.94622	NA	NA	NA	NA	NA	NA	NA	NA	NA	NA	NA	NA	NA
ACSF2	182	120.796	94.3332	92	96.3462	57.3009	3	0.291004	0.128533	0.0390827	0.542925	2.26403	0.0235722	60.5295	19.5279	NA	NA	NA	NA	NA	NA	NA	NA	NA	NA	NA	NA	NA
ACSF2	41	79.0101	44.5303	66	82.0639	57.0588	4	-0.0575986	0.198892	-0.447419	0.332222	-0.289598	0.772124	25.2794	13.4688	NA	NA	NA	NA	NA	NA	NA	NA	NA	NA	NA	NA	NA
ACSF2	27	53.8197	35.2165	27	68.5141	51.5918	5	-0.32786	0.274131	-0.865146	0.209427	-1.196	0.231697	13.3071	9.10451	NA	NA	NA	NA	NA	NA	NA	NA	NA	NA	NA	NA	NA
ACSF3	68	37.4626	18.0667	93	39.65	24.7721	1	-0.0980885	0.159653	-0.411003	0.214826	-0.614384	0.538962	39.2323	20.5834	0.121133	-0.0393577	0.281623	1.47931	0.139056	0.101584	-0.116594	0.319762	0.91256	0.361474	38.4355	0.0230936	0.164964
ACSF3	21	355.125	43.8124	23	344.258	39.2396	2	0.25728	0.303189	-0.336959	0.851519	0.84858	0.396115	10.8786	8.69436	NA	NA	NA	NA	NA	NA	NA	NA	NA	NA	NA	NA	NA
ACSF3	182	50.1552	21.6731	92	42.9573	20.4173	3	0.337612	0.128744	0.0852775	0.589946	2.62234	0.00873275	60.3315	25.2088	NA	NA	NA	NA	NA	NA	NA	NA	NA	NA	NA	NA	NA
ACSF3	41	39.9279	18.9477	66	43.0636	26.9586	4	-0.128535	0.199053	-0.518671	0.261601	-0.645734	0.518452	25.2386	15.945	NA	NA	NA	NA	NA	NA	NA	NA	NA	NA	NA	NA	NA
ACSF3	27	33.7191	16.268	27	31.3057	15.8936	5	0.147894	0.272567	-0.386326	0.682115	0.542599	0.587406	13.4603	10.2684	NA	NA	NA	NA	NA	NA	NA	NA	NA	NA	NA	NA	NA
ACSL1	68	6155.19	4073.93	93	4394.69	2803.92	1	0.515733	0.162189	0.197848	0.833618	3.17982	0.00147365	38.0151	3.20324	0.110186	-0.0521429	0.272516	1.33039	0.18339	0.284286	-0.22241	0.790981	1.09965	0.271483	88.2852	0.285879	6.95943e-07
ACSL1	21	5696.77	2726.75	23	4871.97	1878.52	2	0.348915	0.30433	-0.247561	0.945391	1.1465	0.251587	10.7972	2.64204	NA	NA	NA	NA	NA	NA	NA	NA	NA	NA	NA	NA	NA
ACSL1	182	7943.7	4500.21	92	10143.5	5024.61	3	-0.468527	0.129501	-0.722344	-0.214709	-3.61794	0.000296958	59.6285	3.30416	NA	NA	NA	NA	NA	NA	NA	NA	NA	NA	NA	NA	NA
ACSL1	41	6602.92	4052.59	66	4723.23	2976.54	4	0.544639	0.202437	0.14787	0.941409	2.69041	0.00713643	24.4016	3.05942	NA	NA	NA	NA	NA	NA	NA	NA	NA	NA	NA	NA	NA
ACSL1	27	5475.29	4087.28	27	3591.59	2173.92	5	0.567099	0.278004	0.0222213	1.11198	2.0399	0.0413607	12.9389	2.75357	NA	NA	NA	NA	NA	NA	NA	NA	NA	NA	NA	NA	NA
ACSL3	68	429.663	132.893	93	401.244	108.823	1	0.236577	0.160115	-0.0772418	0.550397	1.47755	0.139529	39.0065	6.94724	-0.0771961	-0.238299	0.0839072	-0.939159	0.347649	-0.0299027	-0.384645	0.324839	-0.165213	0.868776	76.0106	0.118305	0.0022361
ACSL3	21	1351.44	309.686	23	1510.04	240.876	2	-0.564731	0.308347	-1.16908	0.0396184	-1.83148	0.0670293	10.5177	4.6864	NA	NA	NA	NA	NA	NA	NA	NA	NA	NA	NA	NA	NA
ACSL3	182	213.28	68.355	92	244.822	99.581	3	-0.392367	0.129031	-0.645264	-0.13947	-3.04086	0.00235902	60.0633	7.40991	NA	NA	NA	NA	NA	NA	NA	NA	NA	NA	NA	NA	NA
ACSL3	41	424.541	104.43	66	409.716	117.432	4	0.13065	0.199059	-0.259499	0.520799	0.656339	0.511606	25.2369	6.33192	NA	NA	NA	NA	NA	NA	NA	NA	NA	NA	NA	NA	NA
ACSL3	27	437.44	169.197	27	380.532	82.466	5	0.421373	0.275404	-0.118409	0.961156	1.53002	0.126012	13.1844	5.15058	NA	NA	NA	NA	NA	NA	NA	NA	NA	NA	NA	NA	NA
ACSL4	68	408.558	206.688	93	315.841	145.45	1	0.530628	0.162342	0.212444	0.848813	3.26858	0.00108088	37.9436	2.34996	0.015834	-0.147135	0.178803	0.190429	0.848973	0.169017	-0.4178	0.755834	0.564516	0.572403	91.2802	0.399185	2.61758e-09
ACSL4	21	1575.65	411.139	23	1656.57	364.89	2	-0.205028	0.302691	-0.798292	0.388236	-0.677351	0.498183	10.9144	2.03746	NA	NA	NA	NA	NA	NA	NA	NA	NA	NA	NA	NA	NA
ACSL4	182	391.438	205.613	92	524.088	224.299	3	-0.623837	0.130708	-0.88002	-0.367654	-4.77275	1.81725e-06	58.5322	2.40229	NA	NA	NA	NA	NA	NA	NA	NA	NA	NA	NA	NA	NA
ACSL4	41	422.649	188.865	66	336.949	156.245	4	0.502235	0.201905	0.106509	0.897961	2.48749	0.012865	24.5305	2.27298	NA	NA	NA	NA	NA	NA	NA	NA	NA	NA	NA	NA	NA
ACSL4	27	387.16	233.282	27	264.244	99.6577	5	0.675309	0.280409	0.125718	1.2249	2.4083	0.0160269	12.7179	2.09287	NA	NA	NA	NA	NA	NA	NA	NA	NA	NA	NA	NA	NA
ACSL5	68	479.115	109.206	93	484.093	114.746	1	-0.0440615	0.159577	-0.356826	0.268703	-0.276114	0.78246	39.27	5.66245	0.314571	0.152482	0.47666	3.80377	0.000142513	0.208961	-0.180018	0.597941	1.0529	0.292387	80.1343	0.151137	0.000469619
ACSL5	21	2213.64	273.245	23	2134.28	379.653	2	0.233853	0.302952	-0.359922	0.827628	0.771915	0.440165	10.8956	4.11663	NA	NA	NA	NA	NA	NA	NA	NA	NA	NA	NA	NA	NA
ACSL5	182	401.795	94.4041	92	332.963	81.7052	3	0.759688	0.132033	0.500909	1.01847	5.7538	8.72605e-09	57.3638	5.93226	NA	NA	NA	NA	NA	NA	NA	NA	NA	NA	NA	NA	NA
ACSL5	41	524.718	97.5838	66	508.936	115.565	4	0.14367	0.199103	-0.246565	0.533904	0.721585	0.47055	25.2258	5.24166	NA	NA	NA	NA	NA	NA	NA	NA	NA	NA	NA	NA	NA
ACSL5	27	409.866	88.4454	27	423.366	88.3455	5	-0.150512	0.272581	-0.684761	0.383736	-0.552175	0.580828	13.4589	4.43582	NA	NA	NA	NA	NA	NA	NA	NA	NA	NA	NA	NA	NA
ACSL6	68	26.8439	57.2033	93	24.7308	66.9206	1	0.0333781	0.159569	-0.27937	0.346127	0.209177	0.83431	39.274	35.874	-0.0579055	-0.21819	0.102379	-0.70807	0.478902	-0.05743	-0.225399	0.110539	-0.670126	0.502777	6.12154	0.00241324	0.371856
ACSL6	21	338.05	55.1587	23	364.745	45.6926	2	-0.519931	0.307362	-1.12235	0.0824871	-1.69159	0.0907236	10.5852	10.3216	NA	NA	NA	NA	NA	NA	NA	NA	NA	NA	NA	NA	NA
ACSL6	182	2.1282	26.9989	92	5.40094	36.9255	3	-0.10638	0.128004	-0.357264	0.144503	-0.831071	0.405934	61.0313	53.1964	NA	NA	NA	NA	NA	NA	NA	NA	NA	NA	NA	NA	NA
ACSL6	41	21.9273	51.689	66	26.6385	77.5261	4	-0.0679504	0.198907	-0.457802	0.321901	-0.341618	0.732638	25.2754	23.8223	NA	NA	NA	NA	NA	NA	NA	NA	NA	NA	NA	NA	NA
ACSL6	27	34.31	65.0065	27	20.0677	28.0884	5	0.280302	0.273603	-0.25595	0.816555	1.02448	0.305607	13.3585	12.9413	NA	NA	NA	NA	NA	NA	NA	NA	NA	NA	NA	NA	NA
ACSM3	68	30.4757	27.3724	93	30.2831	47.1743	1	0.00478884	0.159558	-0.307938	0.317516	0.0300132	0.976056	39.2794	39.2794	0.00241019	-0.157564	0.162384	0.0295291	0.976443	0.00241019	-0.157564	0.162384	0.0295291	0.976443	0	0	0.984867
ACSM3	21	357.354	43.4983	23	350.023	39.397	2	0.173904	0.302448	-0.418884	0.766691	0.574987	0.5653	10.932	10.932	NA	NA	NA	NA	NA	NA	NA	NA	NA	NA	NA	NA	NA
ACSM3	182	13.9761	26.2143	92	14.6824	32.2229	3	-0.0248314	0.127927	-0.275563	0.2259	-0.194106	0.846093	61.1052	61.1052	NA	NA	NA	NA	NA	NA	NA	NA	NA	NA	NA	NA	NA
ACSM3	41	29.1079	28.2638	66	29.2443	53.4668	4	-0.00297251	0.198851	-0.392714	0.386769	-0.0149484	0.988073	25.2897	25.2897	NA	NA	NA	NA	NA	NA	NA	NA	NA	NA	NA	NA	NA
ACSM3	27	32.5527	26.3501	27	32.8223	26.8022	5	-0.00999485	0.272167	-0.543433	0.523443	-0.0367232	0.970706	13.4998	13.4998	NA	NA	NA	NA	NA	NA	NA	NA	NA	NA	NA	NA	NA
ACSS1	68	663.036	228.807	93	763.827	227.245	1	-0.440163	0.161479	-0.756656	-0.123671	-2.72583	0.00641402	38.3504	2.44013	0.0840335	-0.078837	0.246904	1.01125	0.311897	-0.0429311	-0.619139	0.533277	-0.14603	0.883898	91.0049	0.383739	5.12707e-09
ACSS1	21	1666.8	335.148	23	1570.99	315.137	2	0.289688	0.303554	-0.305266	0.884642	0.954324	0.33992	10.8525	2.10136	NA	NA	NA	NA	NA	NA	NA	NA	NA	NA	NA	NA	NA
ACSS1	182	688.551	250.148	92	519.421	192.63	3	0.725449	0.131676	0.46737	0.983528	5.50937	3.60122e-08	57.6753	2.49329	NA	NA	NA	NA	NA	NA	NA	NA	NA	NA	NA	NA	NA
ACSS1	41	671.422	212.08	66	777.447	239.73	4	-0.458496	0.201399	-0.853231	-0.063761	-2.27655	0.0228129	24.6538	2.35682	NA	NA	NA	NA	NA	NA	NA	NA	NA	NA	NA	NA	NA
ACSS1	27	650.301	255.798	27	730.534	193.468	5	-0.348658	0.274387	-0.886446	0.189131	-1.27068	0.203843	13.2823	2.17852	NA	NA	NA	NA	NA	NA	NA	NA	NA	NA	NA	NA	NA
ACSS2	68	629.136	260.48	93	552.699	264.09	1	0.28973	0.160393	-0.0246342	0.604093	1.80638	0.0708595	38.8715	2.9688	0.0993147	-0.0632895	0.261919	1.1971	0.231268	0.383256	-0.144987	0.9115	1.42201	0.155023	89.0109	0.31111	2.39439e-07
ACSS2	21	2937.39	804.256	23	1875.75	528.221	2	1.54702	0.347805	0.865335	2.22871	4.44795	8.66927e-06	8.26662	2.31439	NA	NA	NA	NA	NA	NA	NA	NA	NA	NA	NA	NA	NA
ACSS2	182	630.249	223.143	92	733.748	320.66	3	-0.397165	0.129059	-0.650115	-0.144215	-3.0774	0.00208814	60.038	3.05095	NA	NA	NA	NA	NA	NA	NA	NA	NA	NA	NA	NA	NA
ACSS2	41	695.885	212.782	66	602.991	276.111	4	0.363311	0.200455	-0.0295728	0.756196	1.81244	0.0699189	24.8867	2.84663	NA	NA	NA	NA	NA	NA	NA	NA	NA	NA	NA	NA	NA
ACSS2	27	527.776	295.793	27	429.762	184.596	5	0.391786	0.274968	-0.147141	0.930713	1.42484	0.154202	13.2263	2.58587	NA	NA	NA	NA	NA	NA	NA	NA	NA	NA	NA	NA	NA
ACTA2	68	1332.33	544.495	93	1276.47	660.241	1	0.0905281	0.159639	-0.222359	0.403415	0.567079	0.57066	39.2393	39.2393	0.230881	0.0702616	0.391501	2.81733	0.00484246	0.230881	0.0702616	0.391501	2.81733	0.00484246	0	0	0.694366
ACTA2	21	1440.34	562.383	23	1193.2	279.1	2	0.55473	0.30812	-0.0491746	1.15863	1.80037	0.0718025	10.5332	10.5332	NA	NA	NA	NA	NA	NA	NA	NA	NA	NA	NA	NA	NA
ACTA2	182	1560.64	710.599	92	1355.97	681.422	3	0.291176	0.128534	0.0392537	0.543099	2.26536	0.0234907	60.5289	60.5289	NA	NA	NA	NA	NA	NA	NA	NA	NA	NA	NA	NA	NA
ACTA2	41	1513.44	551.987	66	1409.67	690.421	4	0.160675	0.199166	-0.229683	0.551033	0.806739	0.419817	25.2099	25.2099	NA	NA	NA	NA	NA	NA	NA	NA	NA	NA	NA	NA	NA
ACTA2	27	1057.3	406.156	27	950.854	442.304	5	0.247054	0.273283	-0.288571	0.782679	0.904022	0.365984	13.3898	13.3898	NA	NA	NA	NA	NA	NA	NA	NA	NA	NA	NA	NA	NA
ACTB	68	47787.9	6417.49	93	45531.4	6098.88	1	0.360184	0.160846	0.0449308	0.675437	2.2393	0.0251362	38.6525	4.05382	0.0700238	-0.0917709	0.231818	0.848261	0.396292	0.22217	-0.231839	0.676179	0.959111	0.337503	85.4232	0.220809	1.61891e-05
ACTB	21	43436.8	6284.66	23	39944.1	6232.23	2	0.548152	0.307973	-0.0554644	1.15177	1.77987	0.0750974	10.5432	3.168	NA	NA	NA	NA	NA	NA	NA	NA	NA	NA	NA	NA	NA
ACTB	182	36708.9	4839.47	92	38879.6	5374.1	3	-0.430816	0.129258	-0.684158	-0.177475	-3.33299	0.000859186	59.8526	4.21023	NA	NA	NA	NA	NA	NA	NA	NA	NA	NA	NA	NA	NA
ACTB	41	49904.7	5571.14	66	46266.6	6351.59	4	0.595442	0.20313	0.197314	0.993569	2.93133	0.00337514	24.2354	3.81576	NA	NA	NA	NA	NA	NA	NA	NA	NA	NA	NA	NA	NA
ACTB	27	44573.4	6370.41	27	43734.3	5102.43	5	0.143296	0.272542	-0.390877	0.677468	0.525775	0.599045	13.4627	3.38882	NA	NA	NA	NA	NA	NA	NA	NA	NA	NA	NA	NA	NA
ACTG1	68	28076.6	5882.85	93	28735.7	4818.82	1	-0.123921	0.159711	-0.436948	0.189106	-0.775911	0.437801	39.2042	14.8515	-0.0174399	-0.177993	0.143113	-0.2129	0.831405	0.007795	-0.245125	0.260715	0.0604062	0.951832	52.9322	0.0418259	0.0749366
ACTG1	21	21074.1	3381.43	23	19354.5	2311.72	2	0.588146	0.308893	-0.0172725	1.19357	1.90405	0.0569041	10.4806	7.28647	NA	NA	NA	NA	NA	NA	NA	NA	NA	NA	NA	NA	NA
ACTG1	182	22824	3951.11	92	23094.1	4130.47	3	-0.067142	0.127955	-0.317929	0.183645	-0.524733	0.599769	61.0783	17.1826	NA	NA	NA	NA	NA	NA	NA	NA	NA	NA	NA	NA	NA
ACTG1	41	31724.2	4377.97	66	30740.2	3861.55	4	0.240268	0.199554	-0.150851	0.631386	1.20402	0.228581	25.1119	12.2477	NA	NA	NA	NA	NA	NA	NA	NA	NA	NA	NA	NA	NA
ACTG1	27	22537.7	2618.09	27	23835.7	3123.22	5	-0.443897	0.275757	-0.984371	0.0965779	-1.60974	0.107455	13.1506	8.48407	NA	NA	NA	NA	NA	NA	NA	NA	NA	NA	NA	NA	NA
ACTL6A	68	875.218	204.685	93	1003.42	313.856	1	-0.467017	0.161719	-0.78398	-0.150054	-2.88784	0.00387901	38.2367	12.5095	-0.211499	-0.372562	-0.0504351	-2.5737	0.0100617	-0.243689	-0.515662	0.0282841	-1.75614	0.0790652	58.9727	0.0537866	0.0448637
ACTL6A	21	1163.56	177.839	23	1132.43	194.738	2	0.163606	0.302376	-0.42904	0.756253	0.541069	0.58846	10.9372	6.8862	NA	NA	NA	NA	NA	NA	NA	NA	NA	NA	NA	NA	NA
ACTL6A	182	559.909	147.78	92	555.174	204.989	3	0.0279259	0.127928	-0.222808	0.27866	0.218295	0.8272	61.1041	14.2547	NA	NA	NA	NA	NA	NA	NA	NA	NA	NA	NA	NA	NA
ACTL6A	41	901.012	181.519	66	1022.89	343.291	4	-0.413811	0.200929	-0.807625	-0.0199973	-2.05949	0.0394475	24.7693	10.6203	NA	NA	NA	NA	NA	NA	NA	NA	NA	NA	NA	NA	NA
ACTL6A	27	836.05	233.727	27	955.842	224.997	5	-0.514624	0.276982	-1.0575	0.0282514	-1.85797	0.0631737	13.0345	7.66249	NA	NA	NA	NA	NA	NA	NA	NA	NA	NA	NA	NA	NA
ACTN1	68	5631.03	2433.8	93	4924.07	2574.74	1	0.279623	0.160336	-0.0346294	0.593874	1.74398	0.081162	38.8992	5.42767	0.076243	-0.0851938	0.23768	0.925648	0.354629	0.249315	-0.148416	0.647045	1.22859	0.219225	80.815	0.158534	0.000339157
ACTN1	21	2294.51	717.862	23	1622.35	646.484	2	0.968711	0.32064	0.340269	1.59715	3.02118	0.00251788	9.7267	3.82638	NA	NA	NA	NA	NA	NA	NA	NA	NA	NA	NA	NA	NA
ACTN1	182	5976.79	2338.87	92	6804.85	2852.25	3	-0.327393	0.128695	-0.579631	-0.0751545	-2.54394	0.0109611	60.3773	5.71114	NA	NA	NA	NA	NA	NA	NA	NA	NA	NA	NA	NA	NA
ACTN1	41	5606.33	2026.22	66	4999.4	2684.88	4	0.245465	0.199585	-0.145714	0.636644	1.22988	0.218743	25.1041	5.04114	NA	NA	NA	NA	NA	NA	NA	NA	NA	NA	NA	NA	NA
ACTN1	27	5668.53	2990.89	27	4739.93	2320.87	5	0.341861	0.274302	-0.19576	0.879482	1.2463	0.212656	13.2906	4.27762	NA	NA	NA	NA	NA	NA	NA	NA	NA	NA	NA	NA	NA
ACTN4	68	1123.17	360.166	93	1128.3	420.124	1	-0.012891	0.159559	-0.325621	0.299839	-0.0807913	0.935608	39.2787	12.8268	-0.047021	-0.207658	0.113616	-0.573713	0.566162	0.0289589	-0.241081	0.298999	0.210185	0.833523	58.5307	0.0525027	0.0468381
ACTN4	21	1542.01	228.149	23	1373.91	179.748	2	0.808291	0.315042	0.19082	1.42576	2.56566	0.010298	10.0754	6.58959	NA	NA	NA	NA	NA	NA	NA	NA	NA	NA	NA	NA	NA
ACTN4	182	1247.69	417.834	92	1350.55	469.02	3	-0.235467	0.128323	-0.486975	0.0160412	-1.83496	0.066512	60.7285	14.4992	NA	NA	NA	NA	NA	NA	NA	NA	NA	NA	NA	NA	NA
ACTN4	41	1130.17	384.097	66	1127.94	359.522	4	0.00598453	0.198852	-0.383757	0.395726	0.0300955	0.975991	25.2896	10.8643	NA	NA	NA	NA	NA	NA	NA	NA	NA	NA	NA	NA	NA
ACTN4	27	1112.54	327.282	27	1129.17	549.009	5	-0.0362515	0.27219	-0.569733	0.49723	-0.133185	0.894047	13.4976	7.89952	NA	NA	NA	NA	NA	NA	NA	NA	NA	NA	NA	NA	NA
ACTR10	68	1124.41	293.42	93	1141.34	279.242	1	-0.059062	0.159592	-0.371857	0.253733	-0.370081	0.711322	39.2624	6.66153	-0.207856	-0.369305	-0.0464073	-2.52334	0.0116245	-0.0553909	-0.416957	0.306175	-0.300261	0.763978	76.9372	0.124646	0.00165699
ACTR10	21	1778.46	220.321	23	1676.6	136.969	2	0.551136	0.30804	-0.0526111	1.15488	1.78917	0.0735873	10.5387	4.55509	NA	NA	NA	NA	NA	NA	NA	NA	NA	NA	NA	NA	NA
ACTR10	182	730.36	222.74	92	869.957	281.008	3	-0.571034	0.13026	-0.82634	-0.315729	-4.38379	1.16633e-05	58.9352	7.06146	NA	NA	NA	NA	NA	NA	NA	NA	NA	NA	NA	NA	NA
ACTR10	41	1136.08	305.726	66	1178.04	299.907	4	-0.137878	0.199083	-0.528073	0.252318	-0.692564	0.488583	25.2309	6.08717	NA	NA	NA	NA	NA	NA	NA	NA	NA	NA	NA	NA	NA
ACTR10	27	1106.69	278.43	27	1051.63	198.193	5	0.224513	0.273089	-0.310731	0.759758	0.822126	0.411005	13.4089	5.01949	NA	NA	NA	NA	NA	NA	NA	NA	NA	NA	NA	NA	NA
ACTR1A	68	1113.39	252.737	93	1264.14	323.152	1	-0.507708	0.162109	-0.825435	-0.189981	-3.1319	0.00173677	38.0529	2.92095	-0.197058	-0.359984	-0.034132	-2.37056	0.0177609	-0.0315255	-0.562902	0.499851	-0.116281	0.90743	89.0943	0.316075	2.09844e-07
ACTR1A	21	1995.06	240.882	23	1661.04	250.577	2	1.33338	0.336582	0.673686	1.99306	3.96151	7.4476e-05	8.82709	2.32903	NA	NA	NA	NA	NA	NA	NA	NA	NA	NA	NA	NA	NA
ACTR1A	182	1183.16	227.894	92	1199.2	271.644	3	-0.0657348	0.127953	-0.316519	0.185049	-0.513741	0.607433	61.0796	3.008	NA	NA	NA	NA	NA	NA	NA	NA	NA	NA	NA	NA	NA
ACTR1A	41	1241.57	200.136	66	1419.8	220.508	4	-0.830882	0.207102	-1.23679	-0.42497	-4.01195	6.0219e-05	23.3149	2.78578	NA	NA	NA	NA	NA	NA	NA	NA	NA	NA	NA	NA	NA
ACTR1A	27	918.746	194.244	27	883.651	190.016	5	0.180008	0.272759	-0.354591	0.714607	0.659952	0.509285	13.4413	2.561	NA	NA	NA	NA	NA	NA	NA	NA	NA	NA	NA	NA	NA
ACTR1B	68	693.768	248.243	93	709.782	211.651	1	-0.0699719	0.159606	-0.382794	0.242851	-0.438403	0.661094	39.2555	9.2609	0.187272	0.0261851	0.34836	2.27856	0.0226932	0.105787	-0.205789	0.417363	0.665451	0.505762	68.9033	0.0825067	0.0119644
ACTR1B	21	1014.8	124.565	23	998.402	167.482	2	0.108377	0.302066	-0.483662	0.700416	0.358786	0.719755	10.9596	5.75538	NA	NA	NA	NA	NA	NA	NA	NA	NA	NA	NA	NA	NA
ACTR1B	182	612.802	189.836	92	528.371	146.113	3	0.477266	0.12956	0.223333	0.731199	3.68375	0.00022983	59.5742	10.0713	NA	NA	NA	NA	NA	NA	NA	NA	NA	NA	NA	NA	NA
ACTR1B	41	822.712	206.558	66	768.437	206.714	4	0.260755	0.199679	-0.130608	0.652118	1.30587	0.191596	25.0805	8.17138	NA	NA	NA	NA	NA	NA	NA	NA	NA	NA	NA	NA	NA
ACTR1B	27	497.964	164.709	27	566.404	146.973	5	-0.432103	0.27557	-0.972211	0.108005	-1.56803	0.116874	13.1685	6.31131	NA	NA	NA	NA	NA	NA	NA	NA	NA	NA	NA	NA	NA
ACTR2	68	9914.14	2088.86	93	9908.35	2240.98	1	0.00264461	0.159557	-0.310082	0.315372	0.0165747	0.986776	39.2795	8.39876	-0.223105	-0.38437	-0.0618404	-2.71155	0.00669688	-0.122316	-0.447615	0.202982	-0.736971	0.46114	71.5575	0.0936066	0.00709522
ACTR2	21	9637.82	1463.91	23	9718.1	1470.66	2	-0.0537217	0.301883	-0.645401	0.537958	-0.177955	0.858758	10.9729	5.41301	NA	NA	NA	NA	NA	NA	NA	NA	NA	NA	NA	NA	NA
ACTR2	182	7142.49	1692.09	92	8280.29	2319.25	3	-0.589501	0.130413	-0.845105	-0.333897	-4.52027	6.17602e-06	58.7977	9.04044	NA	NA	NA	NA	NA	NA	NA	NA	NA	NA	NA	NA	NA
ACTR2	41	10179.6	1783.77	66	10288.7	2390.25	4	-0.0497124	0.198881	-0.439513	0.340088	-0.24996	0.802618	25.2821	7.50974	NA	NA	NA	NA	NA	NA	NA	NA	NA	NA	NA	NA	NA
ACTR2	27	9511.05	2463.54	27	8978.6	1490.61	5	0.25772	0.273382	-0.278098	0.793538	0.942712	0.345828	13.3802	5.94021	NA	NA	NA	NA	NA	NA	NA	NA	NA	NA	NA	NA	NA
ACTR3	68	1936.15	977.406	93	1506.97	681.353	1	0.521397	0.162247	0.203399	0.839395	3.21361	0.00131079	37.9881	1.91532	-0.0392099	-0.202874	0.124454	-0.469559	0.63867	-0.00487125	-0.652707	0.642965	-0.0147375	0.988242	92.7792	0.495783	2.68404e-11
ACTR3	21	4145.4	1160.42	23	5181.72	1132.34	2	-0.888208	0.317717	-1.51092	-0.265495	-2.7956	0.0051804	9.90649	1.67581	NA	NA	NA	NA	NA	NA	NA	NA	NA	NA	NA	NA	NA
ACTR3	182	3388.09	1414.44	92	4296.03	1504.82	3	-0.626464	0.130731	-0.882693	-0.370236	-4.792	1.65128e-06	58.5114	1.9498	NA	NA	NA	NA	NA	NA	NA	NA	NA	NA	NA	NA	NA
ACTR3	41	1853.61	897.984	66	1332.2	464.947	4	0.779531	0.206131	0.375522	1.18354	3.78173	0.000155743	23.535	1.85779	NA	NA	NA	NA	NA	NA	NA	NA	NA	NA	NA	NA	NA
ACTR3	27	2061.5	1092.77	27	1934.19	913.884	5	0.124554	0.27245	-0.409439	0.658546	0.457162	0.647555	13.4718	1.75435	NA	NA	NA	NA	NA	NA	NA	NA	NA	NA	NA	NA	NA
ACTR5	68	231.557	78.8391	93	261.261	85.5154	1	-0.357186	0.160825	-0.672397	-0.0419741	-2.22096	0.0263539	38.6627	4.50728	0.01769	-0.143866	0.179246	0.214611	0.83007	-0.125036	-0.556931	0.306858	-0.567423	0.570427	83.9568	0.195999	5.19041e-05
ACTR5	21	842.026	120.112	23	879.58	257.691	2	-0.180699	0.302498	-0.773583	0.412186	-0.597356	0.55027	10.9284	3.47822	NA	NA	NA	NA	NA	NA	NA	NA	NA	NA	NA	NA	NA
ACTR5	182	193.695	73.9687	92	157.718	63.5734	3	0.507748	0.129774	0.253395	0.762101	3.91254	9.13288e-05	59.3775	4.69836	NA	NA	NA	NA	NA	NA	NA	NA	NA	NA	NA	NA	NA
ACTR5	41	265.009	69.5921	66	281.93	88.0568	4	-0.206089	0.199369	-0.596845	0.184666	-1.03371	0.301271	25.1586	4.24185	NA	NA	NA	NA	NA	NA	NA	NA	NA	NA	NA	NA	NA
ACTR5	27	180.76	64.2033	27	210.737	52.4978	5	-0.503762	0.276783	-1.04625	0.0387226	-1.82006	0.0687496	13.0533	3.66828	NA	NA	NA	NA	NA	NA	NA	NA	NA	NA	NA	NA	NA
ACTR6	68	352.223	174.062	93	339.437	183.551	1	0.0708501	0.159607	-0.241975	0.383675	0.443902	0.657113	39.2549	14.8857	-0.162061	-0.322818	-0.00130302	-1.97585	0.0481717	-0.155795	-0.408354	0.0967629	-1.20904	0.226647	52.8744	0.041704	0.075253
ACTR6	21	1120.13	233.578	23	1254.35	190.548	2	-0.621347	0.309703	-1.22835	-0.0143399	-2.00627	0.0448279	10.4258	7.26639	NA	NA	NA	NA	NA	NA	NA	NA	NA	NA	NA	NA	NA
ACTR6	182	207.708	142.391	92	264.726	192.05	3	-0.353779	0.128825	-0.606271	-0.101287	-2.74621	0.00602888	60.2562	17.1527	NA	NA	NA	NA	NA	NA	NA	NA	NA	NA	NA	NA	NA
ACTR6	41	321.186	162.752	66	302.721	156.772	4	0.115246	0.199013	-0.274812	0.505305	0.57909	0.562528	25.2486	12.2986	NA	NA	NA	NA	NA	NA	NA	NA	NA	NA	NA	NA	NA
ACTR6	27	399.353	183.025	27	429.187	214.439	5	-0.147487	0.272564	-0.681703	0.386729	-0.541109	0.588432	13.4605	8.62104	NA	NA	NA	NA	NA	NA	NA	NA	NA	NA	NA	NA	NA
ACTR8	68	156.454	37.638	93	172.125	49.5997	1	-0.346979	0.160754	-0.662051	-0.0319071	-2.15845	0.030893	38.6969	10.9405	-0.162004	-0.32294	-0.0010677	-1.97297	0.0484993	-0.207415	-0.496322	0.0814911	-1.40712	0.159391	63.7165	0.0655618	0.0262922
ACTR8	21	382.822	36.7602	23	383.325	40.7226	2	-0.0127236	0.301827	-0.604293	0.578846	-0.0421554	0.966375	10.977	6.3832	NA	NA	NA	NA	NA	NA	NA	NA	NA	NA	NA	NA	NA
ACTR8	182	115.441	31.8215	92	112.017	28.381	3	0.111176	0.128012	-0.139722	0.362074	0.868485	0.385129	61.0242	12.2027	NA	NA	NA	NA	NA	NA	NA	NA	NA	NA	NA	NA	NA
ACTR8	41	139.713	27.6345	66	164.702	46.7412	4	-0.612001	0.203369	-1.0106	-0.213406	-3.00932	0.00261835	24.1786	9.35273	NA	NA	NA	NA	NA	NA	NA	NA	NA	NA	NA	NA	NA
ACTR8	27	181.876	36.9133	27	190.269	52.5497	5	-0.182162	0.272774	-0.716788	0.352465	-0.667812	0.504253	13.4399	7.14453	NA	NA	NA	NA	NA	NA	NA	NA	NA	NA	NA	NA	NA
ACVR1	68	572.692	206.736	93	576.842	182.999	1	-0.0213594	0.159562	-0.334095	0.291376	-0.133863	0.893511	39.2773	6.42976	-0.0276874	-0.188913	0.133538	-0.336587	0.736429	0.048305	-0.320507	0.417117	0.256706	0.797406	77.5553	0.130067	0.00133723
ACVR1	21	2486.24	365.65	23	2123.86	363.2	2	0.976686	0.320941	0.347653	1.60572	3.04319	0.00234083	9.70842	4.29055	NA	NA	NA	NA	NA	NA	NA	NA	NA	NA	NA	NA	NA
ACVR1	182	474.209	156.178	92	505.972	191.904	3	-0.18746	0.128176	-0.43868	0.0637609	-1.46252	0.1436	60.8675	6.82613	NA	NA	NA	NA	NA	NA	NA	NA	NA	NA	NA	NA	NA
ACVR1	41	606.236	224.429	66	554.432	178.513	4	0.260726	0.199679	-0.130637	0.652089	1.30573	0.191645	25.0805	5.88449	NA	NA	NA	NA	NA	NA	NA	NA	NA	NA	NA	NA	NA
ACVR1	27	521.755	167.864	27	631.622	185.577	5	-0.611918	0.278952	-1.15865	-0.0651829	-2.19364	0.0282617	12.8512	4.81045	NA	NA	NA	NA	NA	NA	NA	NA	NA	NA	NA	NA	NA
ACVR1B	68	248.279	144.005	93	249.967	166.202	1	-0.0106844	0.159559	-0.323413	0.302045	-0.0669625	0.946612	39.2789	8.3647	-0.099277	-0.260239	0.0616851	-1.20885	0.22672	0.0346059	-0.2918	0.361012	0.207797	0.835387	71.6357	0.0940911	0.0069758
ACVR1B	21	667.311	185.268	23	579.954	161.415	2	0.495357	0.306855	-0.106068	1.09678	1.6143	0.106462	10.6202	5.31206	NA	NA	NA	NA	NA	NA	NA	NA	NA	NA	NA	NA	NA
ACVR1B	182	165.249	108.054	92	214.437	141.819	3	-0.407379	0.129118	-0.660445	-0.154313	-3.1551	0.00160442	59.9832	9.02833	NA	NA	NA	NA	NA	NA	NA	NA	NA	NA	NA	NA	NA
ACVR1B	41	284.524	144.006	66	293.166	175.489	4	-0.052247	0.198884	-0.442053	0.337559	-0.2627	0.792782	25.2813	7.48245	NA	NA	NA	NA	NA	NA	NA	NA	NA	NA	NA	NA	NA
ACVR1B	27	193.24	127.739	27	144.37	66.6036	5	0.472795	0.276237	-0.0686192	1.01421	1.71156	0.0869784	13.105	5.86862	NA	NA	NA	NA	NA	NA	NA	NA	NA	NA	NA	NA	NA
ACVR2A	68	52.5709	22.0231	93	48.8175	21.0448	1	0.174054	0.159859	-0.139264	0.487373	1.0888	0.276244	39.1313	39.1313	0.226597	0.066029	0.387165	2.76594	0.00567583	0.226597	0.066029	0.387165	2.76594	0.00567583	0	0	0.712495
ACVR2A	21	410.904	112.097	23	388.413	82.0846	2	0.22645	0.302882	-0.367187	0.820088	0.747653	0.45467	10.9007	10.9007	NA	NA	NA	NA	NA	NA	NA	NA	NA	NA	NA	NA	NA
ACVR2A	182	64.723	34.3588	92	54.8842	27.2008	3	0.305261	0.128595	0.0532204	0.557302	2.37383	0.0176049	60.4719	60.4719	NA	NA	NA	NA	NA	NA	NA	NA	NA	NA	NA	NA	NA
ACVR2A	41	50.3073	20.1447	66	44.7406	17.3639	4	0.299186	0.19994	-0.0926896	0.691061	1.49638	0.134555	25.015	25.015	NA	NA	NA	NA	NA	NA	NA	NA	NA	NA	NA	NA	NA
ACVR2A	27	56.0082	24.6005	27	58.7832	25.8464	5	-0.108389	0.272381	-0.642246	0.425468	-0.39793	0.690682	13.4786	13.4786	NA	NA	NA	NA	NA	NA	NA	NA	NA	NA	NA	NA	NA
ACYP1	68	177.143	66.1897	93	204.882	74.7902	1	-0.387254	0.161047	-0.702899	-0.0716083	-2.40461	0.0161899	38.5565	5.16076	-0.0742469	-0.235687	0.0871928	-0.901397	0.367377	-0.208588	-0.614388	0.197211	-1.00746	0.313714	81.7383	0.167834	0.000209456
ACYP1	21	759.256	130.095	23	794.615	126.066	2	-0.271284	0.303341	-0.865822	0.323254	-0.894319	0.371151	10.8677	3.84838	NA	NA	NA	NA	NA	NA	NA	NA	NA	NA	NA	NA	NA
ACYP1	182	107.949	42.1794	92	91.9762	38.895	3	0.387479	0.129004	0.134636	0.640322	3.00362	0.00266789	60.0888	5.42076	NA	NA	NA	NA	NA	NA	NA	NA	NA	NA	NA	NA	NA
ACYP1	41	167.701	60.3998	66	195.024	71.1903	4	-0.403169	0.200824	-0.796777	-0.0095606	-2.00757	0.0446889	24.7952	4.8039	NA	NA	NA	NA	NA	NA	NA	NA	NA	NA	NA	NA	NA
ACYP1	27	191.479	72.9602	27	228.98	79.2008	5	-0.485354	0.276454	-1.02719	0.0564864	-1.75564	0.07915	13.0844	4.09399	NA	NA	NA	NA	NA	NA	NA	NA	NA	NA	NA	NA	NA
ACYP2	68	126.065	44.0273	93	153.173	76.0639	1	-0.418081	0.161292	-0.734207	-0.101955	-2.59208	0.00953981	38.4393	38.4393	-0.269137	-0.429975	-0.108299	-3.27968	0.00103924	-0.269137	-0.429975	-0.108299	-3.27968	0.00103924	0	0	0.638711
ACYP2	21	582.522	122.184	23	594.625	66.9506	2	-0.122224	0.302132	-0.714391	0.469944	-0.404537	0.685818	10.9549	10.9549	NA	NA	NA	NA	NA	NA	NA	NA	NA	NA	NA	NA	NA
ACYP2	182	75.9362	29.316	92	79.8853	26.9239	3	-0.138	0.12806	-0.388992	0.112993	-1.07762	0.281204	60.9781	60.9781	NA	NA	NA	NA	NA	NA	NA	NA	NA	NA	NA	NA	NA
ACYP2	41	143.906	38.1178	66	169.739	82.1236	4	-0.372992	0.200541	-0.766045	0.0200617	-1.85993	0.062896	24.8653	24.8653	NA	NA	NA	NA	NA	NA	NA	NA	NA	NA	NA	NA	NA
ACYP2	27	98.9725	38.6731	27	112.677	34.8151	5	-0.367051	0.274627	-0.905309	0.171208	-1.33654	0.181371	13.2591	13.2591	NA	NA	NA	NA	NA	NA	NA	NA	NA	NA	NA	NA	NA
ADA	68	1907.13	789.438	93	2306	908.44	1	-0.461451	0.161668	-0.778314	-0.144588	-2.85432	0.00431292	38.2607	3.09502	0.0275886	-0.134655	0.189832	0.333281	0.738922	-0.0730271	-0.5877	0.441646	-0.2781	0.780936	88.7248	0.296963	3.7085e-07
ADA	21	2674.14	593.75	23	2495.35	690.231	2	0.271756	0.303346	-0.322792	0.866304	0.89586	0.370328	10.8673	2.57081	NA	NA	NA	NA	NA	NA	NA	NA	NA	NA	NA	NA	NA
ADA	182	1739.72	659.526	92	1344.91	707.469	3	0.582483	0.130354	0.326993	0.837973	4.46846	7.8785e-06	58.8504	3.18517	NA	NA	NA	NA	NA	NA	NA	NA	NA	NA	NA	NA	NA
ADA	41	2072.4	684.777	66	2474.28	922.433	4	-0.475082	0.201586	-0.870183	-0.0799817	-2.35673	0.0184368	24.6083	2.96209	NA	NA	NA	NA	NA	NA	NA	NA	NA	NA	NA	NA	NA
ADA	27	1656.17	880.957	27	1894.67	738.491	5	-0.289151	0.273695	-0.825584	0.247282	-1.05647	0.290754	13.3495	2.6891	NA	NA	NA	NA	NA	NA	NA	NA	NA	NA	NA	NA	NA
ADAL	68	80.2217	24.8593	93	78.5641	31.0983	1	0.0576124	0.159591	-0.255179	0.370404	0.361001	0.718098	39.2632	7.07957	-0.249261	-0.410791	-0.087732	-3.02448	0.00249057	-0.177551	-0.528973	0.173872	-0.99024	0.322057	75.6315	0.115782	0.00251036
ADAL	21	361.573	40.4026	23	375.966	39.9564	2	-0.351868	0.304373	-0.948428	0.244691	-1.15605	0.247663	10.7942	4.79789	NA	NA	NA	NA	NA	NA	NA	NA	NA	NA	NA	NA	NA
ADAL	182	74.4327	25.3681	92	95.4643	43.9452	3	-0.639886	0.130852	-0.896351	-0.383422	-4.89017	1.00751e-06	58.4039	7.5242	NA	NA	NA	NA	NA	NA	NA	NA	NA	NA	NA	NA	NA
ADAL	41	80.3672	22.2501	66	78.0438	29.8857	4	0.0847138	0.198939	-0.305199	0.474626	0.425829	0.670232	25.2675	6.43671	NA	NA	NA	NA	NA	NA	NA	NA	NA	NA	NA	NA	NA
ADAL	27	80.0008	28.8231	27	79.8362	34.45	5	0.00510879	0.272166	-0.528327	0.538544	0.0187709	0.985024	13.5	5.26713	NA	NA	NA	NA	NA	NA	NA	NA	NA	NA	NA	NA	NA
ADAM10	68	370.758	148.348	93	351.604	174.828	1	0.116107	0.159692	-0.196884	0.429097	0.727067	0.467185	39.2134	3.69386	-0.291847	-0.454461	-0.129232	-3.51757	0.000435511	-0.202727	-0.676963	0.271508	-0.837851	0.402115	86.6713	0.245218	4.87077e-06
ADAM10	21	1103.18	285.536	23	1248.31	234.441	2	-0.548108	0.307972	-1.15172	0.0555066	-1.77973	0.0751199	10.5433	2.94061	NA	NA	NA	NA	NA	NA	NA	NA	NA	NA	NA	NA	NA
ADAM10	182	265.766	114.939	92	374.809	163.394	3	-0.816819	0.132663	-1.07683	-0.556805	-6.15712	7.40788e-10	56.8203	3.80492	NA	NA	NA	NA	NA	NA	NA	NA	NA	NA	NA	NA	NA
ADAM10	41	389.132	160.875	66	359.611	185.538	4	0.166011	0.199187	-0.224388	0.55641	0.833442	0.404595	25.2045	3.51008	NA	NA	NA	NA	NA	NA	NA	NA	NA	NA	NA	NA	NA
ADAM10	27	342.858	124.715	27	332.031	146.735	5	0.0783586	0.272278	-0.455297	0.612014	0.287789	0.773508	13.4888	3.13133	NA	NA	NA	NA	NA	NA	NA	NA	NA	NA	NA	NA	NA
ADAM15	68	836.75	232.988	93	855.518	257.241	1	-0.0755311	0.159614	-0.388369	0.237307	-0.47321	0.636063	39.2515	11.2336	-0.0948315	-0.255594	0.065931	-1.15615	0.247618	-0.00412454	-0.290421	0.282172	-0.0282363	0.977474	63.0645	0.0635422	0.0285463
ADAM15	21	1878.75	382.656	23	1605.89	330.816	2	0.75175	0.31329	0.137712	1.36579	2.39953	0.0164161	10.1884	6.18456	NA	NA	NA	NA	NA	NA	NA	NA	NA	NA	NA	NA	NA
ADAM15	182	831.075	213.922	92	916.559	355.962	3	-0.315857	0.128642	-0.567991	-0.0637232	-2.45532	0.014076	60.4274	12.4858	NA	NA	NA	NA	NA	NA	NA	NA	NA	NA	NA	NA	NA
ADAM15	41	923.287	219.281	66	910.271	253.131	4	0.0536645	0.198886	-0.336145	0.443474	0.269825	0.787295	25.2808	9.69952	NA	NA	NA	NA	NA	NA	NA	NA	NA	NA	NA	NA	NA
ADAM15	27	705.343	190.179	27	721.679	218.518	5	-0.0785938	0.272279	-0.612251	0.455063	-0.288652	0.772848	13.4888	7.26333	NA	NA	NA	NA	NA	NA	NA	NA	NA	NA	NA	NA	NA
ADAM17	68	592.733	179.017	93	585.871	158.8	1	0.0407436	0.159574	-0.272016	0.353503	0.255327	0.79847	39.2714	9.99562	-0.112259	-0.273127	0.04861	-1.36772	0.1714	-0.0366184	-0.338082	0.264845	-0.238074	0.811823	66.6726	0.07458	0.0173355
ADAM17	21	1003.7	230.921	23	990.973	161.413	2	0.0632341	0.301906	-0.528491	0.654959	0.20945	0.834097	10.9713	6.03401	NA	NA	NA	NA	NA	NA	NA	NA	NA	NA	NA	NA	NA
ADAM17	182	590.382	275.478	92	675.95	318.22	3	-0.293765	0.128545	-0.545709	-0.041821	-2.28531	0.0222949	60.5186	10.9765	NA	NA	NA	NA	NA	NA	NA	NA	NA	NA	NA	NA	NA
ADAM17	41	542.085	138.182	66	599.239	160.541	4	-0.372319	0.200535	-0.76536	0.0207224	-1.85663	0.063364	24.8668	8.71124	NA	NA	NA	NA	NA	NA	NA	NA	NA	NA	NA	NA	NA
ADAM17	27	669.643	207.411	27	553.194	152.431	5	0.630526	0.279365	0.0829803	1.17807	2.257	0.0240084	12.8131	6.55201	NA	NA	NA	NA	NA	NA	NA	NA	NA	NA	NA	NA	NA
ADAM19	68	1097.03	395.442	93	1383.96	489.806	1	-0.631176	0.163483	-0.951598	-0.310754	-3.8608	0.000113018	37.4156	37.4156	-0.461466	-0.623777	-0.299154	-5.57235	2.51325e-08	-0.461466	-0.623777	-0.299154	-5.57235	2.51325e-08	0	0	0.409911
ADAM19	21	3962.27	1296.26	23	4296.96	1200.15	2	-0.263615	0.303257	-0.857987	0.330758	-0.869279	0.384695	10.8737	10.8737	NA	NA	NA	NA	NA	NA	NA	NA	NA	NA	NA	NA	NA
ADAM19	182	1199.19	425.112	92	1330.78	463.062	3	-0.299488	0.12857	-0.55148	-0.0474962	-2.32938	0.0198387	60.4956	60.4956	NA	NA	NA	NA	NA	NA	NA	NA	NA	NA	NA	NA	NA
ADAM19	41	1293.65	363.468	66	1555.36	435.116	4	-0.634808	0.203708	-1.03407	-0.235548	-3.11627	0.00183155	24.0982	24.0982	NA	NA	NA	NA	NA	NA	NA	NA	NA	NA	NA	NA	NA
ADAM19	27	798.461	214.904	27	965.002	344.598	5	-0.571536	0.278095	-1.11659	-0.02648	-2.05518	0.0398613	12.9305	12.9305	NA	NA	NA	NA	NA	NA	NA	NA	NA	NA	NA	NA	NA
ADAM28	68	29.4693	29.1082	93	31.9311	25.6736	1	-0.0901679	0.159639	-0.403054	0.222718	-0.564825	0.572193	39.2396	35.1335	-0.0732578	-0.23357	0.0870543	-0.895644	0.370443	-0.0771559	-0.246872	0.0925603	-0.891033	0.372911	7.44364	0.00297843	0.364217
ADAM28	21	269.746	98.1861	23	300.712	89.4322	2	-0.324537	0.303993	-0.920352	0.271279	-1.06758	0.285711	10.8211	10.4832	NA	NA	NA	NA	NA	NA	NA	NA	NA	NA	NA	NA	NA
ADAM28	182	12.7216	27.4752	92	13.3169	26.2646	3	-0.0219253	0.127926	-0.272655	0.228804	-0.171391	0.863916	61.1062	51.6972	NA	NA	NA	NA	NA	NA	NA	NA	NA	NA	NA	NA	NA
ADAM28	41	36.1187	29.6671	66	31.9699	26.074	4	0.149794	0.199125	-0.240483	0.540071	0.752262	0.451893	25.2203	23.4582	NA	NA	NA	NA	NA	NA	NA	NA	NA	NA	NA	NA	NA
ADAM28	27	19.3721	25.5682	27	31.8363	25.1528	5	-0.484344	0.276437	-1.02615	0.0574619	-1.7521	0.0797571	13.0861	12.5952	NA	NA	NA	NA	NA	NA	NA	NA	NA	NA	NA	NA	NA
ADAM8	68	2294.44	865.878	93	2060.96	915.8	1	0.259611	0.160228	-0.0544307	0.573653	1.62026	0.105177	38.9512	14.5728	0.0617315	-0.0988285	0.222291	0.753559	0.451114	0.0933528	-0.161059	0.347764	0.719182	0.472029	53.6421	0.0429477	0.0710859
ADAM8	21	2476.37	397.954	23	2598.62	493.809	2	-0.266363	0.303287	-0.860794	0.328068	-0.878254	0.379806	10.8716	7.41122	NA	NA	NA	NA	NA	NA	NA	NA	NA	NA	NA	NA	NA
ADAM8	182	2753.1	864.954	92	2914.62	1079.23	3	-0.170969	0.128133	-0.422106	0.0801677	-1.33431	0.182103	60.9081	16.8447	NA	NA	NA	NA	NA	NA	NA	NA	NA	NA	NA	NA	NA
ADAM8	41	2496.43	857.042	66	2191.47	941.49	4	0.332642	0.200196	-0.0597361	0.725019	1.66158	0.0965977	24.951	12.0444	NA	NA	NA	NA	NA	NA	NA	NA	NA	NA	NA	NA	NA
ADAM8	27	1987.7	799.973	27	1741.93	776.36	5	0.307272	0.273893	-0.229547	0.844092	1.12187	0.261917	13.3303	8.4771	NA	NA	NA	NA	NA	NA	NA	NA	NA	NA	NA	NA	NA
ADAM9	68	136.476	81.1489	93	122.032	70.7259	1	0.19093	0.159921	-0.122509	0.504369	1.1939	0.232515	39.1013	4.23811	-0.18656	-0.3485	-0.0246209	-2.25795	0.0239486	-0.0432424	-0.487908	0.401423	-0.190601	0.848839	84.8656	0.210379	2.59155e-05
ADAM9	21	469.978	114.654	23	483.042	172.364	2	-0.0868459	0.301979	-0.678714	0.505022	-0.287589	0.773661	10.9659	3.31597	NA	NA	NA	NA	NA	NA	NA	NA	NA	NA	NA	NA	NA
ADAM9	182	86.059	62.2836	92	134.838	90.1469	3	-0.668164	0.131113	-0.925141	-0.411187	-5.09609	3.46741e-07	58.1712	4.39425	NA	NA	NA	NA	NA	NA	NA	NA	NA	NA	NA	NA	NA
ADAM9	41	119.079	54.8987	66	124.709	75.2873	4	-0.0819078	0.198933	-0.471809	0.307994	-0.411736	0.680533	25.2689	4.00074	NA	NA	NA	NA	NA	NA	NA	NA	NA	NA	NA	NA	NA
ADAM9	27	162.895	105.502	27	115.49	58.8797	5	0.546841	0.277598	0.00275854	1.09092	1.9699	0.0488497	12.9768	3.47898	NA	NA	NA	NA	NA	NA	NA	NA	NA	NA	NA	NA	NA
ADAMTS6	68	42.28	18.1125	93	51.7143	33.9259	1	-0.331104	0.160647	-0.645968	-0.0162414	-2.06106	0.039297	38.7483	5.3331	0.00986832	-0.151439	0.171176	0.119905	0.904559	-0.0855893	-0.485066	0.313888	-0.419929	0.674538	81.2372	0.161701	0.000273748
ADAMTS6	21	328.878	31.8228	23	326.961	33.106	2	0.0579224	0.301893	-0.533776	0.649621	0.191864	0.847849	10.9722	3.95507	NA	NA	NA	NA	NA	NA	NA	NA	NA	NA	NA	NA	NA
ADAMTS6	182	53.136	26.7221	92	42.1646	18.224	3	0.451864	0.129391	0.198262	0.705467	3.49223	0.000479002	59.7297	5.60404	NA	NA	NA	NA	NA	NA	NA	NA	NA	NA	NA	NA	NA
ADAMTS6	41	38.2935	17.0666	66	50.6988	36.6093	4	-0.401587	0.200809	-0.795165	-0.00800861	-1.99985	0.0455169	24.799	4.94988	NA	NA	NA	NA	NA	NA	NA	NA	NA	NA	NA	NA	NA
ADAMTS6	27	48.3337	18.2802	27	54.1964	26.7027	5	-0.252496	0.273333	-0.788219	0.283226	-0.923768	0.355607	13.3849	4.22991	NA	NA	NA	NA	NA	NA	NA	NA	NA	NA	NA	NA	NA
ADAMTSL4	68	45.2912	26.5647	93	44.093	29.9869	1	0.0417064	0.159575	-0.271054	0.354467	0.261359	0.793815	39.271	6.70084	-0.0309543	-0.192101	0.130193	-0.376484	0.706557	0.117557	-0.244135	0.479249	0.637025	0.524108	76.7481	0.123771	0.00176512
ADAMTSL4	21	521.671	121.378	23	408.968	82.6153	2	1.07548	0.32486	0.438767	1.71219	3.3106	0.000930966	9.47563	4.36101	NA	NA	NA	NA	NA	NA	NA	NA	NA	NA	NA	NA	NA
ADAMTSL4	182	36.7011	27.2774	92	45.5365	28.6384	3	-0.317627	0.12865	-0.569777	-0.0654777	-2.46892	0.013552	60.4198	7.12648	NA	NA	NA	NA	NA	NA	NA	NA	NA	NA	NA	NA	NA
ADAMTSL4	41	48.7508	28.6664	66	46.2411	27.7063	4	0.0887491	0.198947	-0.30118	0.478678	0.446094	0.655529	25.2653	6.12179	NA	NA	NA	NA	NA	NA	NA	NA	NA	NA	NA	NA	NA
ADAMTSL4	27	40.0377	22.5102	27	38.8419	34.9626	5	0.0400813	0.272195	-0.493411	0.573574	0.147252	0.882933	13.4971	5.05405	NA	NA	NA	NA	NA	NA	NA	NA	NA	NA	NA	NA	NA
ADAMTSL5	68	50.4936	19.9081	93	57.4635	24.5872	1	-0.305147	0.160484	-0.619689	0.00939511	-1.90142	0.0572468	38.8274	5.71689	0.0312809	-0.129955	0.192517	0.380246	0.703763	-0.0332886	-0.420364	0.353787	-0.168557	0.866145	79.9809	0.149165	0.000503742
ADAMTSL5	21	316.67	31.5076	23	304.965	44.6143	2	0.295291	0.303621	-0.299795	0.890377	0.972565	0.330769	10.8477	4.14335	NA	NA	NA	NA	NA	NA	NA	NA	NA	NA	NA	NA	NA
ADAMTSL5	182	72.7801	37.1845	92	58.1387	26.6222	3	0.429214	0.129248	0.175892	0.682536	3.32085	0.000897449	59.8618	6.02881	NA	NA	NA	NA	NA	NA	NA	NA	NA	NA	NA	NA	NA
ADAMTSL5	41	50.0191	21.4258	66	57.9933	17.9627	4	-0.409044	0.200882	-0.802766	-0.0153232	-2.03624	0.0417259	24.781	5.27653	NA	NA	NA	NA	NA	NA	NA	NA	NA	NA	NA	NA	NA
ADAMTSL5	27	51.2142	17.7247	27	56.1685	36.4692	5	-0.170287	0.272697	-0.704763	0.36419	-0.624454	0.53233	13.4474	4.4737	NA	NA	NA	NA	NA	NA	NA	NA	NA	NA	NA	NA	NA
ADAP1	68	325.431	103.261	93	296.093	106.498	1	0.277701	0.160325	-0.0365299	0.591932	1.73211	0.0832531	38.9043	11.5006	0.141743	-0.0191299	0.302616	1.7269	0.0841857	0.230321	-0.0527634	0.513405	1.59465	0.11079	62.1293	0.0612476	0.0319501
ADAP1	21	628.958	73.1717	23	585.996	64.22	2	0.614759	0.309539	0.00807428	1.22144	1.98605	0.0470279	10.4369	6.36692	NA	NA	NA	NA	NA	NA	NA	NA	NA	NA	NA	NA	NA
ADAP1	182	386.183	149.743	92	410.841	156.372	3	-0.161784	0.128111	-0.412878	0.0893096	-1.26284	0.206647	60.9291	12.8766	NA	NA	NA	NA	NA	NA	NA	NA	NA	NA	NA	NA	NA
ADAP1	41	355.969	109.533	66	313.761	103.21	4	0.396595	0.200761	0.00311134	0.790079	1.97546	0.0482158	24.8109	9.84713	NA	NA	NA	NA	NA	NA	NA	NA	NA	NA	NA	NA	NA
ADAP1	27	279.058	72.9081	27	252.905	103.79	5	0.287376	0.273677	-0.24902	0.823773	1.05006	0.293692	13.3513	7.34503	NA	NA	NA	NA	NA	NA	NA	NA	NA	NA	NA	NA	NA
ADAP2	68	1759.99	751.73	93	1615.33	694.586	1	0.200186	0.159957	-0.113323	0.513696	1.2515	0.210751	39.0836	12.7352	0.211443	0.0503329	0.372554	2.57228	0.0101031	0.288894	0.0172654	0.560523	2.08454	0.0371107	58.4803	0.0529362	0.0470657
ADAP2	21	3200.01	1013.58	23	2213.63	771.725	2	1.0822	0.325138	0.444945	1.71946	3.32844	0.000873328	9.4594	6.30314	NA	NA	NA	NA	NA	NA	NA	NA	NA	NA	NA	NA	NA
ADAP2	182	1440.09	543.514	92	1421.5	573.528	3	0.0334822	0.12793	-0.217256	0.284221	0.261723	0.793535	61.1017	14.4295	NA	NA	NA	NA	NA	NA	NA	NA	NA	NA	NA	NA	NA
ADAP2	41	2016.25	809.871	66	1753.36	689.415	4	0.353854	0.200373	-0.0388697	0.746577	1.76598	0.0773997	24.9071	10.7428	NA	NA	NA	NA	NA	NA	NA	NA	NA	NA	NA	NA	NA
ADAP2	27	1370.85	431.669	27	1277.92	593.557	5	0.176469	0.272736	-0.358085	0.711022	0.64703	0.517613	13.4436	7.85414	NA	NA	NA	NA	NA	NA	NA	NA	NA	NA	NA	NA	NA
ADAR	68	6330.15	2029.91	93	5716.24	1658.83	1	0.334906	0.160672	0.0199938	0.649818	2.0844	0.0371236	38.7362	38.7362	0.335285	0.174129	0.496441	4.0777	4.54826e-05	0.335285	0.174129	0.496441	4.0777	4.54826e-05	0	0	0.87243
ADAR	21	7438.59	1252.21	23	6835.71	1321.68	2	0.459282	0.306154	-0.140769	1.05933	1.50017	0.133571	10.6689	10.6689	NA	NA	NA	NA	NA	NA	NA	NA	NA	NA	NA	NA	NA
ADAR	182	5847.53	1323.06	92	5467.13	1491.36	3	0.27456	0.128466	0.0227706	0.52635	2.13721	0.0325806	60.5927	60.5927	NA	NA	NA	NA	NA	NA	NA	NA	NA	NA	NA	NA	NA
ADAR	41	6617.31	1872.04	66	6113.33	1525.32	4	0.300352	0.199949	-0.0915396	0.692244	1.50215	0.133059	25.0129	25.0129	NA	NA	NA	NA	NA	NA	NA	NA	NA	NA	NA	NA	NA
ADAR	27	5894.09	2213.43	27	4745.56	1594.25	5	0.58682	0.278413	0.0411413	1.1325	2.10773	0.0350539	12.901	12.901	NA	NA	NA	NA	NA	NA	NA	NA	NA	NA	NA	NA	NA
ADARB1	68	355.034	172.475	93	379.978	114.407	1	-0.175075	0.159863	-0.488401	0.13825	-1.09516	0.273447	39.1295	9.90407	0.0899481	-0.0708294	0.250726	1.09652	0.272853	0.00373919	-0.298272	0.305751	0.0242662	0.98064	67.0393	0.0754124	0.0163706
ADARB1	21	1868.4	559.225	23	1965.78	447.157	2	-0.189887	0.302568	-0.782909	0.403135	-0.627585	0.530276	10.9233	5.98947	NA	NA	NA	NA	NA	NA	NA	NA	NA	NA	NA	NA	NA
ADARB1	182	334.457	114.409	92	286.173	106.588	3	0.430478	0.129256	0.177141	0.683816	3.33043	0.000867127	59.8546	10.8555	NA	NA	NA	NA	NA	NA	NA	NA	NA	NA	NA	NA	NA
ADARB1	41	405.488	151.002	66	408.171	104.968	4	-0.02139	0.198857	-0.411142	0.368362	-0.107565	0.914341	25.2883	8.69895	NA	NA	NA	NA	NA	NA	NA	NA	NA	NA	NA	NA	NA
ADARB1	27	278.418	177.392	27	311.063	108.716	5	-0.218679	0.273042	-0.75383	0.316473	-0.800898	0.423191	13.4135	6.66826	NA	NA	NA	NA	NA	NA	NA	NA	NA	NA	NA	NA	NA
ADAT1	68	744.539	149.074	93	726.586	151.164	1	0.118899	0.159698	-0.194104	0.431902	0.744522	0.456561	39.2102	15.4162	0.247469	0.086461	0.408477	3.01246	0.0025914	0.186687	-0.0615622	0.434937	1.47392	0.140503	51.4691	0.0393634	0.0830995
ADAT1	21	1055.31	192.255	23	1077.21	266.164	2	-0.0919671	0.301998	-0.683873	0.499938	-0.304529	0.760725	10.9646	7.65895	NA	NA	NA	NA	NA	NA	NA	NA	NA	NA	NA	NA	NA
ADAT1	182	779.235	203.758	92	678.274	162.327	3	0.527406	0.129919	0.272768	0.782043	4.05948	4.91814e-05	59.245	17.7802	NA	NA	NA	NA	NA	NA	NA	NA	NA	NA	NA	NA	NA
ADAT1	41	700.758	141.467	66	699.822	131.929	4	0.00685699	0.198852	-0.382885	0.396599	0.0344829	0.972492	25.2896	12.6734	NA	NA	NA	NA	NA	NA	NA	NA	NA	NA	NA	NA	NA
ADAT1	27	811.022	137.351	27	792.009	176.294	5	0.11857	0.272423	-0.41537	0.65251	0.435241	0.663387	13.4745	8.80453	NA	NA	NA	NA	NA	NA	NA	NA	NA	NA	NA	NA	NA
ADAT3	68	102.637	56.5674	93	106.043	50.2743	1	-0.0639427	0.159598	-0.376749	0.248864	-0.400648	0.688679	39.2594	39.2594	0.0616757	-0.098512	0.221863	0.754628	0.450472	0.0616757	-0.098512	0.221863	0.754628	0.450472	0	0	0.524753
ADAT3	21	345.817	51.3687	23	357.925	47.2474	2	-0.241405	0.303026	-0.835325	0.352515	-0.796649	0.425655	10.8903	10.8903	NA	NA	NA	NA	NA	NA	NA	NA	NA	NA	NA	NA	NA
ADAT3	182	109.007	57.659	92	98.3274	44.5588	3	0.198571	0.128207	-0.0527106	0.449852	1.54883	0.121423	60.8381	60.8381	NA	NA	NA	NA	NA	NA	NA	NA	NA	NA	NA	NA	NA
ADAT3	41	129.511	51.0231	66	122.859	46.2609	4	0.137208	0.199081	-0.252983	0.527399	0.689209	0.490692	25.2314	25.2314	NA	NA	NA	NA	NA	NA	NA	NA	NA	NA	NA	NA	NA
ADAT3	27	61.828	37.0457	27	64.9363	33.4769	5	-0.0867615	0.272304	-0.620467	0.446944	-0.31862	0.750014	13.4863	13.4863	NA	NA	NA	NA	NA	NA	NA	NA	NA	NA	NA	NA	NA
ADCK1	68	132.464	51.8143	93	127.186	45.9875	1	0.108236	0.159674	-0.20472	0.421191	0.677852	0.497865	39.222	8.87733	0.287061	0.125397	0.448725	3.48023	0.000500981	0.279474	-0.0394104	0.598357	1.71773	0.085845	69.7758	0.0871507	0.0101853
ADCK1	21	499.039	36.6664	23	465.155	37.5343	2	0.896336	0.318002	0.273064	1.51961	2.81865	0.00482257	9.88875	5.31136	NA	NA	NA	NA	NA	NA	NA	NA	NA	NA	NA	NA	NA
ADCK1	182	171.556	62.8404	92	149.438	48.6141	3	0.377244	0.128948	0.124511	0.629977	2.92556	0.00343841	60.1411	9.63593	NA	NA	NA	NA	NA	NA	NA	NA	NA	NA	NA	NA	NA
ADCK1	41	154.343	46.0616	66	131.139	47.3518	4	0.491589	0.201778	0.0961127	0.887066	2.43629	0.0148386	24.5615	7.82076	NA	NA	NA	NA	NA	NA	NA	NA	NA	NA	NA	NA	NA
ADCK1	27	99.2389	41.8684	27	117.524	41.7278	5	-0.431114	0.275555	-0.971191	0.108964	-1.56453	0.117693	13.1699	6.13192	NA	NA	NA	NA	NA	NA	NA	NA	NA	NA	NA	NA	NA
ADCK2	68	595.997	189.788	93	722.716	254.861	1	-0.549072	0.162537	-0.867638	-0.230505	-3.37813	0.000729808	37.8525	2.25037	-0.00108105	-0.164267	0.162105	-0.0129841	0.98964	-0.0409921	-0.641196	0.559212	-0.13386	0.893514	91.5681	0.417953	1.23552e-09
ADCK2	21	1139.58	145.198	23	1002.16	123.99	2	1.0033	0.321964	0.37226	1.63434	3.11618	0.00183212	9.64682	1.91713	NA	NA	NA	NA	NA	NA	NA	NA	NA	NA	NA	NA	NA
ADCK2	182	449.299	171.005	92	367.064	132.721	3	0.515045	0.129828	0.260587	0.769502	3.96714	7.27389e-05	59.3289	2.29986	NA	NA	NA	NA	NA	NA	NA	NA	NA	NA	NA	NA	NA
ADCK2	41	653.986	191.95	66	766.392	269.968	4	-0.458853	0.201403	-0.853596	-0.0641105	-2.27828	0.0227097	24.6529	2.18095	NA	NA	NA	NA	NA	NA	NA	NA	NA	NA	NA	NA	NA
ADCK2	27	507.938	150.929	27	615.954	175.932	5	-0.649455	0.279798	-1.19785	-0.10106	-2.32115	0.0202785	12.7735	2.01515	NA	NA	NA	NA	NA	NA	NA	NA	NA	NA	NA	NA	NA
ADCK4	68	219.524	103.676	93	196.853	82.1328	1	0.245724	0.160159	-0.0681812	0.559629	1.53425	0.124967	38.9852	6.3661	-0.0333523	-0.194489	0.127784	-0.405676	0.684981	0.104493	-0.264488	0.473473	0.555047	0.578862	77.8846	0.131431	0.00118675
ADCK4	21	401.928	50.0071	23	368.751	57.4149	2	0.603184	0.309255	-0.00294341	1.20931	1.95045	0.051123	10.4561	4.40393	NA	NA	NA	NA	NA	NA	NA	NA	NA	NA	NA	NA	NA
ADCK4	182	155.852	70.6326	92	189.369	91.3846	3	-0.427479	0.129238	-0.68078	-0.174177	-3.30769	0.000940683	59.8716	6.75066	NA	NA	NA	NA	NA	NA	NA	NA	NA	NA	NA	NA	NA
ADCK4	41	172.664	69.2675	66	170.3	63.0335	4	0.0358425	0.198867	-0.353929	0.425614	0.180234	0.856969	25.2857	5.84866	NA	NA	NA	NA	NA	NA	NA	NA	NA	NA	NA	NA	NA
ADCK4	27	290.683	107.684	27	261.759	88.1592	5	0.289658	0.273701	-0.246785	0.826102	1.0583	0.289918	13.349	4.84629	NA	NA	NA	NA	NA	NA	NA	NA	NA	NA	NA	NA	NA
ADCY3	68	2844.6	2299.46	93	2102.22	1302.32	1	0.412437	0.161245	0.0964013	0.728472	2.55782	0.0105331	38.4614	5.37906	0.225297	0.0633325	0.387261	2.72636	0.00640362	0.412966	0.0126685	0.813263	2.02199	0.0431771	80.758	0.159906	0.000348861
ADCY3	21	2840.69	662.853	23	2182.9	377.843	2	1.21213	0.33081	0.563754	1.86051	3.66412	0.000248186	9.1378	3.71276	NA	NA	NA	NA	NA	NA	NA	NA	NA	NA	NA	NA	NA
ADCY3	182	1718.52	1572.17	92	1952.6	1583.77	3	-0.148115	0.128081	-0.399149	0.102919	-1.15642	0.24751	60.9582	5.67181	NA	NA	NA	NA	NA	NA	NA	NA	NA	NA	NA	NA	NA
ADCY3	41	2733.69	1837.56	66	2273.27	1420.63	4	0.287068	0.199854	-0.104638	0.678775	1.43639	0.150891	25.0366	5.00381	NA	NA	NA	NA	NA	NA	NA	NA	NA	NA	NA	NA	NA
ADCY3	27	3013.03	2895.14	27	1684.1	836.707	5	0.614592	0.27901	0.0677414	1.16144	2.20276	0.027612	12.8457	4.20605	NA	NA	NA	NA	NA	NA	NA	NA	NA	NA	NA	NA	NA
ADCY4	68	248.277	149.84	93	230.249	130.543	1	0.129088	0.159724	-0.183965	0.44214	0.808195	0.418978	39.1978	9.13896	-0.0605837	-0.221438	0.100271	-0.738195	0.460396	0.00729256	-0.306455	0.321041	0.0455562	0.963664	69.2488	0.0839101	0.0112387
ADCY4	21	341.732	55.6961	23	375.163	121.5	2	-0.342101	0.304234	-0.938388	0.254186	-1.12447	0.260814	10.804	5.66675	NA	NA	NA	NA	NA	NA	NA	NA	NA	NA	NA	NA	NA
ADCY4	182	287.974	159.478	92	350.98	253.52	3	-0.320526	0.128663	-0.572702	-0.0683501	-2.4912	0.0127314	60.4073	9.95378	NA	NA	NA	NA	NA	NA	NA	NA	NA	NA	NA	NA	NA
ADCY4	41	272.613	149.244	66	268.815	130.387	4	0.0273498	0.19886	-0.362409	0.417109	0.137533	0.89061	25.2874	8.10009	NA	NA	NA	NA	NA	NA	NA	NA	NA	NA	NA	NA	NA
ADCY4	27	211.322	145.732	27	135.975	69.2392	5	0.650868	0.279831	0.102409	1.19933	2.32593	0.0200222	12.7705	6.16464	NA	NA	NA	NA	NA	NA	NA	NA	NA	NA	NA	NA	NA
ADCY7	68	1007.63	207.829	93	993.602	244.917	1	0.0606982	0.159594	-0.252101	0.373497	0.380328	0.703702	39.2614	34.3404	0.283227	0.122257	0.444196	3.44857	0.00056356	0.277956	0.105742	0.450169	3.16341	0.00155933	8.94146	0.00364995	0.355451
ADCY7	21	2603.51	464.759	23	2419.45	638.272	2	0.321417	0.303952	-0.274318	0.917152	1.05746	0.290302	10.8241	10.4127	NA	NA	NA	NA	NA	NA	NA	NA	NA	NA	NA	NA	NA
ADCY7	182	797.078	225.634	92	699.17	164.262	3	0.471371	0.12952	0.217517	0.725226	3.63937	0.000273306	59.6109	48.9587	NA	NA	NA	NA	NA	NA	NA	NA	NA	NA	NA	NA	NA
ADCY7	41	1103.65	175.65	66	1067.4	230.977	4	0.170092	0.199204	-0.22034	0.560524	0.853861	0.393182	25.2003	23.0776	NA	NA	NA	NA	NA	NA	NA	NA	NA	NA	NA	NA	NA
ADCY7	27	861.818	164.986	27	813.208	176.802	5	0.280153	0.273602	-0.256097	0.816403	1.02394	0.305862	13.3586	12.7376	NA	NA	NA	NA	NA	NA	NA	NA	NA	NA	NA	NA	NA
ADCY9	68	45.6101	49.5204	93	56.5029	48.9152	1	-0.220482	0.160042	-0.534158	0.0931935	-1.37766	0.16831	39.0422	39.0422	-0.12791	-0.28812	0.0323007	-1.56481	0.117628	-0.12791	-0.28812	0.0323007	-1.56481	0.117628	0	0	0.850683
ADCY9	21	246.585	57.6096	23	260.616	65.9192	2	-0.221888	0.30284	-0.815443	0.371666	-0.732692	0.463746	10.9037	10.9037	NA	NA	NA	NA	NA	NA	NA	NA	NA	NA	NA	NA	NA
ADCY9	182	31.3101	43.9949	92	32.8736	49.7857	3	-0.0338849	0.12793	-0.284624	0.216854	-0.26487	0.79111	61.1016	61.1016	NA	NA	NA	NA	NA	NA	NA	NA	NA	NA	NA	NA	NA
ADCY9	41	61.6654	51.815	66	65.8738	46.111	4	-0.0863931	0.198942	-0.476313	0.303526	-0.434263	0.664098	25.2666	25.2666	NA	NA	NA	NA	NA	NA	NA	NA	NA	NA	NA	NA	NA
ADCY9	27	21.2298	34.1336	27	33.5963	48.8169	5	-0.289347	0.273697	-0.825784	0.24709	-1.05718	0.290431	13.3493	13.3493	NA	NA	NA	NA	NA	NA	NA	NA	NA	NA	NA	NA	NA
ADD1	68	4254.53	1167.3	93	4296.76	1165.35	1	-0.0360402	0.15957	-0.348792	0.276712	-0.225858	0.821312	39.2731	39.2731	-0.0653324	-0.225468	0.0948033	-0.799629	0.423926	-0.0653324	-0.225468	0.0948033	-0.799629	0.423926	0	0	0.685146
ADD1	21	7674.95	914.013	23	7438.23	866.131	2	0.261419	0.303233	-0.332907	0.855745	0.862107	0.388629	10.8754	10.8754	NA	NA	NA	NA	NA	NA	NA	NA	NA	NA	NA	NA	NA
ADD1	182	4182.02	851.438	92	4343.67	1050.11	3	-0.174705	0.128143	-0.425861	0.07645	-1.36336	0.172768	60.8992	60.8992	NA	NA	NA	NA	NA	NA	NA	NA	NA	NA	NA	NA	NA
ADD1	41	4385.88	1029.69	66	4334.1	1236.81	4	0.0442334	0.198875	-0.345554	0.434021	0.222418	0.823988	25.2836	25.2836	NA	NA	NA	NA	NA	NA	NA	NA	NA	NA	NA	NA	NA
ADD1	27	4055.07	1345.95	27	4205.49	984.327	5	-0.125718	0.272455	-0.659721	0.408285	-0.461426	0.644493	13.4713	13.4713	NA	NA	NA	NA	NA	NA	NA	NA	NA	NA	NA	NA	NA
ADD3	68	2028.22	552.82	93	1913.01	488.675	1	0.221937	0.160048	-0.0917518	0.535625	1.38669	0.165537	39.0391	4.35921	-0.154683	-0.316592	0.00722587	-1.87249	0.0611385	-0.18534	-0.625676	0.254996	-0.824959	0.409395	84.3451	0.203784	3.89726e-05
ADD3	21	5153.48	915.975	23	6254.47	992.97	2	-1.1297	0.327148	-1.7709	-0.488499	-3.45317	0.000554047	9.34351	3.2174	NA	NA	NA	NA	NA	NA	NA	NA	NA	NA	NA	NA	NA
ADD3	182	1703.96	559.233	92	1972.08	600.593	3	-0.466301	0.129486	-0.720089	-0.212513	-3.60116	0.000316796	59.6422	4.53411	NA	NA	NA	NA	NA	NA	NA	NA	NA	NA	NA	NA	NA
ADD3	41	2017.28	634.979	66	1853.18	483.065	4	0.298429	0.199935	-0.0934356	0.690294	1.49263	0.135533	25.0164	4.10243	NA	NA	NA	NA	NA	NA	NA	NA	NA	NA	NA	NA	NA
ADD3	27	2044.83	408.353	27	2059.25	479.921	5	-0.0318863	0.272184	-0.565357	0.501585	-0.11715	0.906742	13.4981	3.59883	NA	NA	NA	NA	NA	NA	NA	NA	NA	NA	NA	NA	NA
ADH5	68	150.88	51.3167	93	168.638	61.5547	1	-0.307567	0.160498	-0.622138	0.00700408	-1.91632	0.0553238	38.8203	12.8788	-0.0836477	-0.244305	0.0770095	-1.02047	0.307504	-0.102839	-0.371534	0.165857	-0.750142	0.453169	58.2591	0.0518875	0.0480709
ADH5	21	389.478	45.1304	23	373.321	48.7929	2	0.336993	0.304162	-0.259155	0.93314	1.10794	0.267889	10.8091	6.9251	NA	NA	NA	NA	NA	NA	NA	NA	NA	NA	NA	NA	NA
ADH5	182	90.2377	35.2215	92	85.6179	29.5903	3	0.137756	0.128059	-0.113235	0.388748	1.07572	0.282051	60.9786	14.6441	NA	NA	NA	NA	NA	NA	NA	NA	NA	NA	NA	NA	NA
ADH5	41	146.093	49.1381	66	167.964	55.6127	4	-0.407865	0.20087	-0.801564	-0.0141671	-2.03049	0.0423065	24.7839	10.8417	NA	NA	NA	NA	NA	NA	NA	NA	NA	NA	NA	NA	NA
ADH5	27	158.149	54.5929	27	170.284	75.3077	5	-0.181836	0.272772	-0.716459	0.352786	-0.666625	0.505012	13.4401	7.91817	NA	NA	NA	NA	NA	NA	NA	NA	NA	NA	NA	NA	NA
ADHFE1	68	259.693	96.887	93	250.652	76.3891	1	0.105089	0.159668	-0.207854	0.418032	0.658173	0.510427	39.2253	9.92527	0.265591	0.104231	0.42695	3.22601	0.00125527	0.16631	-0.135812	0.468432	1.0789	0.28063	66.8443	0.0752592	0.0168795
ADHFE1	21	1144.46	296.338	23	1212.95	248.448	2	-0.246997	0.303082	-0.841027	0.347033	-0.814951	0.415101	10.8863	5.9838	NA	NA	NA	NA	NA	NA	NA	NA	NA	NA	NA	NA	NA
ADHFE1	182	315.497	96.8508	92	265.601	85.8161	3	0.533292	0.129964	0.278567	0.788016	4.10338	4.07151e-05	59.2045	10.8519	NA	NA	NA	NA	NA	NA	NA	NA	NA	NA	NA	NA	NA
ADHFE1	41	292.866	92.6514	66	259.93	79.8294	4	0.384971	0.200651	-0.00829793	0.778239	1.91861	0.0550338	24.8381	8.65651	NA	NA	NA	NA	NA	NA	NA	NA	NA	NA	NA	NA	NA
ADHFE1	27	209.318	81.3186	27	227.971	62.9559	5	-0.252789	0.273336	-0.788517	0.282939	-0.924829	0.355055	13.3847	6.66793	NA	NA	NA	NA	NA	NA	NA	NA	NA	NA	NA	NA	NA
ADI1	68	69.6917	66.8792	93	45.6179	74.4579	1	0.335752	0.160678	0.0208283	0.650675	2.08959	0.0366545	38.7335	2.80108	-0.0121506	-0.174658	0.150357	-0.146545	0.883491	0.0264867	-0.513794	0.566767	0.0960854	0.923453	89.6848	0.331187	7.74311e-08
ADI1	21	663.493	158.574	23	770.819	248.857	2	-0.500123	0.306951	-1.10174	0.101491	-1.62932	0.103245	10.6136	2.35069	NA	NA	NA	NA	NA	NA	NA	NA	NA	NA	NA	NA	NA
ADI1	182	320.28	175.316	92	415.696	258.206	3	-0.460162	0.129445	-0.71387	-0.206453	-3.55487	0.000378166	59.6797	2.87403	NA	NA	NA	NA	NA	NA	NA	NA	NA	NA	NA	NA	NA
ADI1	41	76.2235	69.0823	66	31.6233	31.3159	4	0.899185	0.208481	0.49057	1.3078	4.31303	1.61033e-05	23.0073	2.66915	NA	NA	NA	NA	NA	NA	NA	NA	NA	NA	NA	NA	NA
ADI1	27	59.773	63.3607	27	79.827	124.31	5	-0.200318	0.272901	-0.735194	0.334558	-0.734032	0.46293	13.4273	2.46511	NA	NA	NA	NA	NA	NA	NA	NA	NA	NA	NA	NA	NA
ADIPOR1	68	11635.9	7753.11	93	10280.5	8151.13	1	0.168922	0.159842	-0.144362	0.482207	1.05681	0.290599	39.1398	39.1398	0.174836	0.0144276	0.335244	2.13625	0.0326591	0.174836	0.0144276	0.335244	2.13625	0.0326591	0	0	0.708521
ADIPOR1	21	3085.92	1189.74	23	2573.98	557.167	2	0.549639	0.308006	-0.0540421	1.15332	1.78451	0.0743414	10.541	10.541	NA	NA	NA	NA	NA	NA	NA	NA	NA	NA	NA	NA	NA
ADIPOR1	182	10609	5996.11	92	9739.64	7648.49	3	0.131458	0.128047	-0.11951	0.382426	1.02664	0.304592	60.9902	60.9902	NA	NA	NA	NA	NA	NA	NA	NA	NA	NA	NA	NA	NA
ADIPOR1	41	11477.3	8171	66	9590.22	8004.97	4	0.232211	0.199508	-0.158818	0.623239	1.16392	0.244457	25.1235	25.1235	NA	NA	NA	NA	NA	NA	NA	NA	NA	NA	NA	NA	NA
ADIPOR1	27	11876.7	7216.99	27	11968	8410.29	5	-0.0114761	0.272168	-0.544915	0.521963	-0.0421655	0.966367	13.4998	13.4998	NA	NA	NA	NA	NA	NA	NA	NA	NA	NA	NA	NA	NA
ADIPOR2	68	1213.95	343.569	93	1311.16	370.197	1	-0.269353	0.16028	-0.583496	0.0447887	-1.68052	0.0928557	38.9264	10.8917	0.0293217	-0.131384	0.190028	0.357606	0.720638	0.0390591	-0.250727	0.328845	0.264176	0.791645	63.9965	0.0661236	0.025355
ADIPOR2	21	1881.55	260.709	23	1683.19	356.147	2	0.619725	0.309662	0.0127978	1.22665	2.00129	0.0453609	10.4285	6.17229	NA	NA	NA	NA	NA	NA	NA	NA	NA	NA	NA	NA	NA
ADIPOR2	182	969.197	189.477	92	926.858	192.646	3	0.221587	0.128277	-0.0298315	0.473005	1.72741	0.0840944	60.7719	12.1097	NA	NA	NA	NA	NA	NA	NA	NA	NA	NA	NA	NA	NA
ADIPOR2	41	1453.73	196.059	66	1503.9	222.379	4	-0.234151	0.199519	-0.625201	0.156898	-1.17358	0.240563	25.1207	9.44007	NA	NA	NA	NA	NA	NA	NA	NA	NA	NA	NA	NA	NA
ADIPOR2	27	849.842	129.256	27	840.038	191.073	5	0.0592345	0.27223	-0.474326	0.592795	0.21759	0.827749	13.4936	7.131	NA	NA	NA	NA	NA	NA	NA	NA	NA	NA	NA	NA	NA
ADK	68	166.462	62.1598	93	204.349	70.7943	1	-0.560369	0.16266	-0.879177	-0.241562	-3.44504	0.000570982	37.7954	5.47115	-0.235776	-0.397692	-0.0738587	-2.85401	0.00431718	-0.372531	-0.767846	0.0227852	-1.847	0.0647477	80.4829	0.156319	0.000398704
ADK	21	1027.08	172.715	23	1099.3	162.766	2	-0.423209	0.305504	-1.02199	0.175568	-1.38528	0.165967	10.7143	4.00558	NA	NA	NA	NA	NA	NA	NA	NA	NA	NA	NA	NA	NA
ADK	182	83.328	32.123	92	76.5626	37.047	3	0.19931	0.128209	-0.0519755	0.450596	1.55457	0.120049	60.8361	5.7885	NA	NA	NA	NA	NA	NA	NA	NA	NA	NA	NA	NA	NA
ADK	41	167.625	60.6823	66	199.409	70.5301	4	-0.471351	0.201543	-0.866368	-0.0763339	-2.33871	0.0193504	24.6186	5.07773	NA	NA	NA	NA	NA	NA	NA	NA	NA	NA	NA	NA	NA
ADK	27	164.697	65.47	27	216.425	71.3061	5	-0.744744	0.282159	-1.29777	-0.191722	-2.63945	0.00830416	12.5606	4.2385	NA	NA	NA	NA	NA	NA	NA	NA	NA	NA	NA	NA	NA
ADM	68	11149.9	6766.35	93	8717.32	5533.61	1	0.397976	0.16113	0.0821675	0.713784	2.46991	0.0135147	38.5167	5.75354	0.188677	0.0270085	0.350346	2.2874	0.0221726	0.351922	-0.0351643	0.739008	1.78191	0.0747633	79.6343	0.147843	0.000587872
ADM	21	4287.61	1821.71	23	2906.23	1510.95	2	0.814186	0.315232	0.196343	1.43203	2.58282	0.00979974	10.0633	4.04507	NA	NA	NA	NA	NA	NA	NA	NA	NA	NA	NA	NA	NA
ADM	182	8961.53	4435.04	92	10020.5	4897.26	3	-0.229836	0.128304	-0.481307	0.0216351	-1.79134	0.0732387	60.7464	6.08624	NA	NA	NA	NA	NA	NA	NA	NA	NA	NA	NA	NA	NA
ADM	41	12549.4	6369.01	66	9865.67	5826.73	4	0.441219	0.201212	0.0468506	0.835587	2.19281	0.0283214	24.6998	5.30985	NA	NA	NA	NA	NA	NA	NA	NA	NA	NA	NA	NA	NA
ADM	27	9024.78	6913.44	27	5910.25	3455.9	5	0.561617	0.277893	0.0169566	1.10628	2.02098	0.0432816	12.9493	4.44311	NA	NA	NA	NA	NA	NA	NA	NA	NA	NA	NA	NA	NA
ADNP	68	445.208	114.408	93	452.96	101.201	1	-0.0721286	0.159609	-0.384957	0.2407	-0.451907	0.651336	39.254	33.1395	-0.192358	-0.352985	-0.0317304	-2.34714	0.0189183	-0.193303	-0.368351	-0.0182548	-2.16436	0.0304369	11.2272	0.00470037	0.341851
ADNP	21	1084.9	128.276	23	1172.59	137.358	2	-0.646991	0.310358	-1.25528	-0.0387009	-2.08466	0.0371	10.3819	9.8988	NA	NA	NA	NA	NA	NA	NA	NA	NA	NA	NA	NA	NA
ADNP	182	370.517	99.1242	92	396.602	101.742	3	-0.260112	0.128411	-0.511793	-0.0084318	-2.02563	0.0428031	60.6453	47.1927	NA	NA	NA	NA	NA	NA	NA	NA	NA	NA	NA	NA	NA
ADNP	41	450.231	131.23	66	446.278	96.7917	4	0.0353033	0.198866	-0.354467	0.425074	0.177523	0.859098	25.2859	22.5998	NA	NA	NA	NA	NA	NA	NA	NA	NA	NA	NA	NA	NA
ADNP	27	437.58	84.4698	27	469.293	111.478	5	-0.316009	0.273992	-0.853023	0.221005	-1.15335	0.248766	13.3206	12.5357	NA	NA	NA	NA	NA	NA	NA	NA	NA	NA	NA	NA	NA
ADNP2	68	491.384	86.4761	93	504.632	96.6947	1	-0.1425	0.15976	-0.455623	0.170624	-0.891962	0.372413	39.18	23.407	-0.0985676	-0.259042	0.0619069	-1.20386	0.228643	-0.12971	-0.335851	0.0764302	-1.23327	0.217474	31.6452	0.0171991	0.210491
ADNP2	21	2430.07	499.702	23	2794.06	566.279	2	-0.667382	0.310896	-1.27673	-0.058037	-2.14664	0.0318219	10.3459	8.78306	NA	NA	NA	NA	NA	NA	NA	NA	NA	NA	NA	NA	NA
ADNP2	182	374.45	79.7083	92	371.826	85.9989	3	0.0319638	0.12793	-0.218773	0.282701	0.249854	0.8027	61.1024	29.7929	NA	NA	NA	NA	NA	NA	NA	NA	NA	NA	NA	NA	NA
ADNP2	41	520.006	87.7796	66	517.166	102.416	4	0.0290472	0.198861	-0.360714	0.418808	0.146067	0.883868	25.2871	17.6227	NA	NA	NA	NA	NA	NA	NA	NA	NA	NA	NA	NA	NA
ADNP2	27	447.921	64.5193	27	473.994	74.0812	5	-0.369899	0.274665	-0.908232	0.168434	-1.34673	0.178067	13.2554	10.7945	NA	NA	NA	NA	NA	NA	NA	NA	NA	NA	NA	NA	NA
ADO	68	741.574	183.021	93	752.256	198.054	1	-0.055414	0.159588	-0.368201	0.257373	-0.347231	0.728418	39.2644	32.3198	-0.0102134	-0.170487	0.15006	-0.124898	0.900604	-0.0149536	-0.191858	0.16195	-0.165674	0.868413	12.8827	0.00547246	0.331834
ADO	21	1007.86	205.895	23	986.662	223.967	2	0.0965707	0.302016	-0.49537	0.688511	0.319753	0.749155	10.9633	10.3427	NA	NA	NA	NA	NA	NA	NA	NA	NA	NA	NA	NA	NA
ADO	182	471.83	161.71	92	465.418	170.932	3	0.0387911	0.127933	-0.211953	0.289535	0.303214	0.761727	61.0991	45.789	NA	NA	NA	NA	NA	NA	NA	NA	NA	NA	NA	NA	NA
ADO	41	754.482	170.461	66	723.376	201.57	4	0.162272	0.199172	-0.228099	0.552642	0.81473	0.415227	25.2083	22.1523	NA	NA	NA	NA	NA	NA	NA	NA	NA	NA	NA	NA	NA
ADO	27	721.974	202.37	27	822.854	172.996	5	-0.528101	0.277236	-1.07147	0.0152707	-1.90488	0.0567954	13.0107	12.1459	NA	NA	NA	NA	NA	NA	NA	NA	NA	NA	NA	NA	NA
ADORA1	68	112.529	245.784	93	99.3282	143.937	1	0.0678999	0.159603	-0.244917	0.380717	0.425429	0.670524	39.2569	20.3332	0.0822247	-0.0782738	0.242723	1.00411	0.315328	0.114249	-0.105709	0.334208	1.01803	0.308664	38.9355	0.0237075	0.161639
ADORA1	21	368.778	56.2383	23	329.214	34.3178	2	0.843242	0.316184	0.223533	1.46295	2.66694	0.00765463	10.0028	8.0854	NA	NA	NA	NA	NA	NA	NA	NA	NA	NA	NA	NA	NA
ADORA1	182	90.3264	94.1592	92	91.8406	114.091	3	-0.0149116	0.127924	-0.265638	0.235814	-0.116566	0.907204	61.108	24.9551	NA	NA	NA	NA	NA	NA	NA	NA	NA	NA	NA	NA	NA
ADORA1	41	119.471	307.113	66	97.0751	161.041	4	0.0975241	0.198967	-0.292444	0.487492	0.490152	0.624027	25.2602	15.7989	NA	NA	NA	NA	NA	NA	NA	NA	NA	NA	NA	NA	NA
ADORA1	27	101.988	101.855	27	104.836	91.8102	5	-0.0289438	0.272181	-0.562409	0.504521	-0.10634	0.915312	13.4985	10.226	NA	NA	NA	NA	NA	NA	NA	NA	NA	NA	NA	NA	NA
ADORA2A	68	690.363	249.571	93	756.894	326.159	1	-0.223472	0.160055	-0.537174	0.0902297	-1.39622	0.162648	39.0357	23.5544	-0.319181	-0.480471	-0.15789	-3.8786	0.000105059	-0.299789	-0.50545	-0.0941285	-2.85702	0.00427645	31.0673	0.0168373	0.21437
ADORA2A	21	652.773	107.062	23	720.247	104.849	2	-0.625649	0.309811	-1.23287	-0.0184308	-2.01945	0.04344	10.4185	8.86366	NA	NA	NA	NA	NA	NA	NA	NA	NA	NA	NA	NA	NA
ADORA2A	182	695.151	221.642	92	846.518	443.829	3	-0.480739	0.129584	-0.734719	-0.22676	-3.70987	0.000207363	59.5523	29.736	NA	NA	NA	NA	NA	NA	NA	NA	NA	NA	NA	NA	NA
ADORA2A	41	810.943	232.55	66	865.555	317.261	4	-0.188305	0.199283	-0.578893	0.202283	-0.94491	0.344705	25.1802	17.6831	NA	NA	NA	NA	NA	NA	NA	NA	NA	NA	NA	NA	NA
ADORA2A	27	507.26	139.864	27	491.279	146.789	5	0.109858	0.272387	-0.424011	0.643726	0.403315	0.686717	13.4781	10.9852	NA	NA	NA	NA	NA	NA	NA	NA	NA	NA	NA	NA	NA
ADORA2B	68	138.222	112.619	93	127.979	107.621	1	0.0928883	0.159643	-0.220007	0.405784	0.581848	0.560669	39.2372	6.82099	-0.20423	-0.365608	-0.0428522	-2.48041	0.013123	-0.11635	-0.473639	0.240939	-0.638257	0.523306	76.4782	0.12112	0.00192818
ADORA2B	21	427.429	226.873	23	484.41	226.869	2	-0.246648	0.303079	-0.840671	0.347375	-0.813809	0.415754	10.8865	4.69535	NA	NA	NA	NA	NA	NA	NA	NA	NA	NA	NA	NA	NA
ADORA2B	182	63.231	54.9768	92	101.411	75.9609	3	-0.606444	0.130556	-0.86233	-0.350559	-4.64508	3.39953e-06	58.6683	7.23771	NA	NA	NA	NA	NA	NA	NA	NA	NA	NA	NA	NA	NA
ADORA2B	41	145.632	107.048	66	135.636	116.767	4	0.0877006	0.198945	-0.302224	0.477625	0.440828	0.659337	25.2659	6.2228	NA	NA	NA	NA	NA	NA	NA	NA	NA	NA	NA	NA	NA
ADORA2B	27	126.969	121.801	27	109.259	79.9026	5	0.169438	0.272692	-0.365028	0.703904	0.621353	0.534367	13.4479	5.11558	NA	NA	NA	NA	NA	NA	NA	NA	NA	NA	NA	NA	NA
ADPGK	68	1531.47	314.466	93	1491.02	290.473	1	0.13384	0.159736	-0.179237	0.446917	0.837883	0.402096	39.1917	39.1917	0.251549	0.0908577	0.41224	3.06816	0.0021538	0.251549	0.0908577	0.41224	3.06816	0.0021538	0	0	0.767495
ADPGK	21	4282.2	534.102	23	4125.34	471.248	2	0.306755	0.303763	-0.288609	0.902119	1.00985	0.312567	10.8375	10.8375	NA	NA	NA	NA	NA	NA	NA	NA	NA	NA	NA	NA	NA
ADPGK	182	1358.26	216.316	92	1310.87	228.693	3	0.214285	0.128254	-0.0370878	0.465659	1.67079	0.0947633	60.7937	60.7937	NA	NA	NA	NA	NA	NA	NA	NA	NA	NA	NA	NA	NA
ADPGK	41	1720.01	209.169	66	1619.12	223.158	4	0.4596	0.201411	0.064841	0.854359	2.2819	0.0224954	24.6508	24.6508	NA	NA	NA	NA	NA	NA	NA	NA	NA	NA	NA	NA	NA
ADPGK	27	1245.18	215.292	27	1177.88	174.856	5	0.338172	0.274256	-0.199359	0.875704	1.23305	0.217556	13.295	13.295	NA	NA	NA	NA	NA	NA	NA	NA	NA	NA	NA	NA	NA
ADPRH	68	194.471	66.2724	93	183.628	61.3045	1	0.170086	0.159846	-0.143206	0.483378	1.06406	0.2873	39.1379	39.1379	0.25088	0.0901047	0.411656	3.0584	0.0022252	0.25088	0.0901047	0.411656	3.0584	0.0022252	0	0	0.57003
ADPRH	21	347.945	76.8823	23	300.263	52.245	2	0.718738	0.312322	0.106599	1.33088	2.30127	0.0213761	10.2517	10.2517	NA	NA	NA	NA	NA	NA	NA	NA	NA	NA	NA	NA	NA
ADPRH	182	132.452	58.7061	92	116.31	51.79	3	0.284984	0.128509	0.033112	0.536856	2.21763	0.0265802	60.5531	60.5531	NA	NA	NA	NA	NA	NA	NA	NA	NA	NA	NA	NA	NA
ADPRH	41	190.905	66.268	66	181.786	57.7578	4	0.148072	0.199118	-0.242193	0.538337	0.743637	0.457096	25.2219	25.2219	NA	NA	NA	NA	NA	NA	NA	NA	NA	NA	NA	NA	NA
ADPRH	27	199.886	67.1665	27	188.131	70.2055	5	0.168618	0.272687	-0.365838	0.703075	0.61836	0.536338	13.4484	13.4484	NA	NA	NA	NA	NA	NA	NA	NA	NA	NA	NA	NA	NA
ADPRHL2	68	971.018	197.655	93	1014.99	249.112	1	-0.191258	0.159922	-0.5047	0.122183	-1.19595	0.231717	39.1007	6.18509	0.131937	-0.0293321	0.293206	1.60348	0.108829	0.036933	-0.336533	0.410399	0.193826	0.846312	78.5109	0.136104	0.000935685
ADPRHL2	21	1097.06	127.9	23	1135.81	159.914	2	-0.261436	0.303233	-0.855762	0.33289	-0.862161	0.388599	10.8754	4.38492	NA	NA	NA	NA	NA	NA	NA	NA	NA	NA	NA	NA	NA
ADPRHL2	182	844.303	180.212	92	746.95	174.263	3	0.54467	0.130051	0.289775	0.799566	4.18812	2.81273e-05	59.125	6.5352	NA	NA	NA	NA	NA	NA	NA	NA	NA	NA	NA	NA	NA
ADPRHL2	41	1060.18	175.631	66	1101.17	223.08	4	-0.197262	0.199325	-0.587932	0.193409	-0.989647	0.322347	25.1696	5.68716	NA	NA	NA	NA	NA	NA	NA	NA	NA	NA	NA	NA	NA
ADPRHL2	27	835.624	147.123	27	804.349	173.912	5	0.191355	0.272837	-0.343395	0.726105	0.701353	0.483083	13.4337	4.7496	NA	NA	NA	NA	NA	NA	NA	NA	NA	NA	NA	NA	NA
ADRA2B	68	112.761	66.2137	93	111.999	58.4844	1	0.0122709	0.159559	-0.300459	0.325001	0.0769052	0.938699	39.2788	39.2788	0.0336473	-0.126575	0.19387	0.4116	0.680632	0.0336473	-0.126575	0.19387	0.4116	0.680632	0	0	0.434953
ADRA2B	21	329.546	44.8696	23	350.594	36.4836	2	-0.507954	0.307112	-1.10988	0.0939747	-1.65397	0.0981338	10.6025	10.6025	NA	NA	NA	NA	NA	NA	NA	NA	NA	NA	NA	NA	NA
ADRA2B	182	156.48	80.2384	92	145.829	72.0446	3	0.136884	0.128058	-0.114105	0.387872	1.06892	0.285105	60.9802	60.9802	NA	NA	NA	NA	NA	NA	NA	NA	NA	NA	NA	NA	NA
ADRA2B	41	118.451	76.2229	66	116.514	61.6738	4	0.0284481	0.198861	-0.361312	0.418208	0.143055	0.886247	25.2872	25.2872	NA	NA	NA	NA	NA	NA	NA	NA	NA	NA	NA	NA	NA
ADRA2B	27	104.122	47.2331	27	100.961	49.1492	5	0.0646308	0.272242	-0.468954	0.598216	0.237402	0.812345	13.4924	13.4924	NA	NA	NA	NA	NA	NA	NA	NA	NA	NA	NA	NA	NA
ADRB2	68	1615.01	590.445	93	1756.28	696.826	1	-0.214965	0.160018	-0.528594	0.0986643	-1.34338	0.179149	39.0538	6.51471	0.077734	-0.0833886	0.238857	0.945589	0.344358	-0.0410858	-0.405858	0.323686	-0.220759	0.82528	77.4537	0.127893	0.00138636
ADRB2	21	1422.72	322.057	23	1475.62	420.018	2	-0.137953	0.302217	-0.730287	0.45438	-0.456472	0.64805	10.9487	4.56146	NA	NA	NA	NA	NA	NA	NA	NA	NA	NA	NA	NA	NA
ADRB2	182	1524.25	532.863	92	1272.98	465.897	3	0.489949	0.129648	0.235845	0.744054	3.77908	0.000157406	59.4937	6.91077	NA	NA	NA	NA	NA	NA	NA	NA	NA	NA	NA	NA	NA
ADRB2	41	1677.48	525.865	66	1741.27	710.721	4	-0.0979474	0.198968	-0.487918	0.292023	-0.492277	0.622523	25.26	5.97081	NA	NA	NA	NA	NA	NA	NA	NA	NA	NA	NA	NA	NA
ADRB2	27	1520.14	676.345	27	1792.99	673.331	5	-0.398469	0.275064	-0.937584	0.140646	-1.44864	0.147437	13.217	4.91272	NA	NA	NA	NA	NA	NA	NA	NA	NA	NA	NA	NA	NA
ADRBK1	68	4866.23	1117.18	93	4834.83	1019.24	1	0.0294379	0.159566	-0.283306	0.342182	0.184487	0.853631	39.2752	32.9228	0.131119	-0.0293323	0.29157	1.60166	0.109231	0.136705	-0.0388216	0.312232	1.52648	0.126892	11.6862	0.00491272	0.339087
ADRBK1	21	11340.6	1187.3	23	10513.8	1059.15	2	0.723683	0.312464	0.111264	1.3361	2.31605	0.0205556	10.2423	9.75166	NA	NA	NA	NA	NA	NA	NA	NA	NA	NA	NA	NA	NA
ADRBK1	182	6097.97	1011.8	92	5985.33	1263.76	3	0.101885	0.127997	-0.148985	0.352755	0.795996	0.426034	61.0378	46.9571	NA	NA	NA	NA	NA	NA	NA	NA	NA	NA	NA	NA	NA
ADRBK1	41	5283.58	1149.44	66	5071.63	946.857	4	0.204556	0.199361	-0.186184	0.595296	1.02606	0.304863	25.1605	22.3927	NA	NA	NA	NA	NA	NA	NA	NA	NA	NA	NA	NA	NA
ADRBK1	27	4232.47	701.31	27	4255.99	971.758	5	-0.0273475	0.272179	-0.560809	0.506114	-0.100476	0.919966	13.4986	12.6591	NA	NA	NA	NA	NA	NA	NA	NA	NA	NA	NA	NA	NA
ADRM1	68	1671.11	395.081	93	1787.37	364.317	1	-0.306437	0.160491	-0.620995	0.00812036	-1.90937	0.0562147	38.8236	38.8236	-0.136178	-0.296547	0.0241909	-1.66431	0.09605	-0.136178	-0.296547	0.0241909	-1.66431	0.09605	0	0	0.494388
ADRM1	21	2343.18	262.702	23	2296.74	301.992	2	0.160605	0.302356	-0.432003	0.753212	0.531177	0.595296	10.9386	10.9386	NA	NA	NA	NA	NA	NA	NA	NA	NA	NA	NA	NA	NA
ADRM1	182	1953.19	426.902	92	1966.66	419.493	3	-0.0316426	0.127929	-0.28238	0.219094	-0.247344	0.804642	61.1026	61.1026	NA	NA	NA	NA	NA	NA	NA	NA	NA	NA	NA	NA	NA
ADRM1	41	1929.97	257.677	66	1964.72	236.663	4	-0.140906	0.199093	-0.531121	0.24931	-0.707738	0.479108	25.2283	25.2283	NA	NA	NA	NA	NA	NA	NA	NA	NA	NA	NA	NA	NA
ADRM1	27	1278.04	184.307	27	1353.85	233.688	5	-0.354975	0.274468	-0.892923	0.182972	-1.29332	0.1959	13.2745	13.2745	NA	NA	NA	NA	NA	NA	NA	NA	NA	NA	NA	NA	NA
ADSL	68	2559.12	625.978	93	2974.4	1045.19	1	-0.462912	0.161681	-0.779801	-0.146023	-2.86312	0.00419495	38.2544	4.04684	-0.0643608	-0.226208	0.0974865	-0.779406	0.43574	-0.110121	-0.564754	0.344513	-0.474739	0.634973	85.3868	0.220965	1.67122e-05
ADSL	21	3871.3	597.097	23	3456.74	654.625	2	0.648395	0.310394	0.0400338	1.25676	2.08894	0.036713	10.3794	3.15149	NA	NA	NA	NA	NA	NA	NA	NA	NA	NA	NA	NA	NA
ADSL	182	1722.28	376.456	92	1592.37	432.887	3	0.326965	0.128693	0.0747303	0.579199	2.54065	0.0110647	60.3792	4.21004	NA	NA	NA	NA	NA	NA	NA	NA	NA	NA	NA	NA	NA
ADSL	41	2521.57	573.193	66	2949.22	1152.43	4	-0.436234	0.201159	-0.830499	-0.0419693	-2.1686	0.030113	24.7127	3.82511	NA	NA	NA	NA	NA	NA	NA	NA	NA	NA	NA	NA	NA
ADSL	27	2616.13	706.189	27	3035.94	734.633	5	-0.574174	0.278149	-1.11934	-0.0290122	-2.06427	0.0389923	12.9254	3.35197	NA	NA	NA	NA	NA	NA	NA	NA	NA	NA	NA	NA	NA
ADSS	68	1137.15	266.617	93	1070.05	209.669	1	0.283744	0.160359	-0.0305527	0.598041	1.76944	0.076821	38.888	4.90807	-0.072487	-0.234009	0.0890349	-0.879583	0.379085	-0.0811888	-0.49712	0.334743	-0.38258	0.702031	82.5668	0.178031	0.000129884
ADSS	21	2897.19	502.737	23	3197.81	279.743	2	-0.734973	0.312793	-1.34804	-0.12191	-2.34971	0.018788	10.2208	3.62489	NA	NA	NA	NA	NA	NA	NA	NA	NA	NA	NA	NA	NA
ADSS	182	885.533	229.941	92	982.815	280.334	3	-0.391275	0.129025	-0.64416	-0.13839	-3.03254	0.00242501	60.069	5.13667	NA	NA	NA	NA	NA	NA	NA	NA	NA	NA	NA	NA	NA
ADSS	41	1171.76	297.967	66	1050.88	223.535	4	0.471629	0.201546	0.0766052	0.866652	2.34005	0.0192811	24.6179	4.57348	NA	NA	NA	NA	NA	NA	NA	NA	NA	NA	NA	NA	NA
ADSS	27	1084.59	204.526	27	1116.92	165.591	5	-0.171222	0.272703	-0.70571	0.363266	-0.627869	0.53009	13.4468	3.962	NA	NA	NA	NA	NA	NA	NA	NA	NA	NA	NA	NA	NA
AEBP1	68	54.2043	37.8754	93	89.9998	143.022	1	-0.319416	0.160572	-0.634131	-0.00470034	-1.98924	0.0466751	38.7847	10.5896	-0.194786	-0.355933	-0.0336399	-2.36911	0.0178308	-0.289841	-0.584012	0.00432957	-1.93112	0.0534685	64.6329	0.0686487	0.023293
AEBP1	21	319.196	62.2695	23	341.674	63.1307	2	-0.351937	0.304374	-0.948499	0.244624	-1.15627	0.247571	10.7941	6.19994	NA	NA	NA	NA	NA	NA	NA	NA	NA	NA	NA	NA	NA
AEBP1	182	42.124	31.803	92	39.8974	40.4938	3	0.0635272	0.127951	-0.187253	0.314307	0.496495	0.619545	61.0816	11.7619	NA	NA	NA	NA	NA	NA	NA	NA	NA	NA	NA	NA	NA
AEBP1	41	66.2095	38.5733	66	94.7593	165.993	4	-0.213516	0.199406	-0.604346	0.177313	-1.07076	0.284278	25.149	9.2241	NA	NA	NA	NA	NA	NA	NA	NA	NA	NA	NA	NA	NA
AEBP1	27	35.9743	28.9008	27	78.3656	57.4279	5	-0.918983	0.287244	-1.48197	-0.355995	-3.19931	0.00137757	12.1199	6.6156	NA	NA	NA	NA	NA	NA	NA	NA	NA	NA	NA	NA	NA
AEBP2	68	317.392	100.511	93	358.251	105.87	1	-0.392365	0.161086	-0.708087	-0.076642	-2.43575	0.0148611	38.5376	3.35229	-0.16585	-0.328298	-0.00340172	-2.00101	0.0453917	-0.340627	-0.838014	0.156759	-1.34225	0.179515	87.684	0.272355	1.52758e-06
AEBP2	21	606.118	59.6188	23	680.586	78.3697	2	-1.04367	0.323562	-1.67785	-0.409504	-3.22557	0.0012572	9.55177	2.65219	NA	NA	NA	NA	NA	NA	NA	NA	NA	NA	NA	NA	NA
AEBP2	182	189.983	69.9176	92	170.704	48.6441	3	0.302306	0.128582	0.0502901	0.554321	2.35108	0.0187191	60.4841	3.46155	NA	NA	NA	NA	NA	NA	NA	NA	NA	NA	NA	NA	NA
AEBP2	41	275.291	66.8156	66	352.327	112.03	4	-0.785945	0.206249	-1.19019	-0.381704	-3.81066	0.000138595	23.5081	3.17568	NA	NA	NA	NA	NA	NA	NA	NA	NA	NA	NA	NA	NA
AEBP2	27	381.322	110.116	27	372.733	89.3149	5	0.0844207	0.272296	-0.44927	0.618112	0.310032	0.756536	13.487	2.886	NA	NA	NA	NA	NA	NA	NA	NA	NA	NA	NA	NA	NA
AEN	68	146.112	56.6644	93	172.909	65.6779	1	-0.429884	0.16139	-0.746204	-0.113565	-2.66363	0.00773029	38.3923	38.3923	-0.438005	-0.599931	-0.27608	-5.30166	1.14756e-07	-0.438005	-0.599931	-0.27608	-5.30166	1.14756e-07	0	0	0.865875
AEN	21	577.664	70.1466	23	637.582	81.4511	2	-0.771411	0.313886	-1.38662	-0.156205	-2.45761	0.0139864	10.1497	10.1497	NA	NA	NA	NA	NA	NA	NA	NA	NA	NA	NA	NA	NA
AEN	182	94.1989	43.4821	92	112.305	46.4648	3	-0.405728	0.129108	-0.658775	-0.152681	-3.14255	0.00167482	59.9922	59.9922	NA	NA	NA	NA	NA	NA	NA	NA	NA	NA	NA	NA	NA
AEN	41	151.487	61.7853	66	175.988	64.6193	4	-0.382752	0.20063	-0.77598	0.0104765	-1.90775	0.0564241	24.8432	24.8432	NA	NA	NA	NA	NA	NA	NA	NA	NA	NA	NA	NA	NA
AEN	27	137.951	47.8167	27	165.382	68.8578	5	-0.456041	0.275955	-0.996903	0.0848216	-1.65259	0.0984144	13.1317	13.1317	NA	NA	NA	NA	NA	NA	NA	NA	NA	NA	NA	NA	NA
AES	68	2874.08	1061.36	93	3170.61	980.833	1	-0.290612	0.160398	-0.604986	0.0237615	-1.81182	0.0700136	38.869	3.49858	0.0876523	-0.0743953	0.2497	1.06015	0.289075	-0.101169	-0.587478	0.385139	-0.407742	0.683463	87.366	0.260102	2.24434e-06
AES	21	3352.19	561.958	23	3563.9	635.675	2	-0.345533	0.304282	-0.941914	0.250849	-1.13557	0.256138	10.8006	2.83535	NA	NA	NA	NA	NA	NA	NA	NA	NA	NA	NA	NA	NA
AES	182	2792.93	864.501	92	2228.1	905.071	3	0.641331	0.130865	0.384841	0.897822	4.90072	9.54863e-07	58.3922	3.60714	NA	NA	NA	NA	NA	NA	NA	NA	NA	NA	NA	NA	NA
AES	41	3153.08	966.22	66	3252.14	1054.16	4	-0.0962709	0.198964	-0.486233	0.293692	-0.48386	0.628485	25.261	3.33679	NA	NA	NA	NA	NA	NA	NA	NA	NA	NA	NA	NA	NA
AES	27	2450.41	1075.84	27	2971.32	753.569	5	-0.552721	0.277715	-1.09703	-0.00841077	-1.99025	0.0465634	12.9659	2.96535	NA	NA	NA	NA	NA	NA	NA	NA	NA	NA	NA	NA	NA
AFAP1	68	25.5467	19.8227	93	24.0207	17.3615	1	0.082372	0.159625	-0.230487	0.395231	0.516034	0.605831	39.2462	30.627	0.231249	0.0704762	0.392021	2.81913	0.00481533	0.224636	0.0427063	0.406566	2.42005	0.0155185	16.1719	0.0071708	0.311538
AFAP1	21	444.4	91.554	23	397.923	79.1385	2	0.535235	0.30769	-0.0678253	1.1383	1.73953	0.0819416	10.5627	9.81897	NA	NA	NA	NA	NA	NA	NA	NA	NA	NA	NA	NA	NA
AFAP1	182	19.952	16.6398	92	14.2114	15.4939	3	0.351962	0.128815	0.0994881	0.604435	2.73229	0.00628949	60.2648	42.0801	NA	NA	NA	NA	NA	NA	NA	NA	NA	NA	NA	NA	NA
AFAP1	41	26.5582	16.6564	66	22.5222	15.1369	4	0.254695	0.199641	-0.136594	0.645984	1.27576	0.202039	25.09	21.2643	NA	NA	NA	NA	NA	NA	NA	NA	NA	NA	NA	NA	NA
AFAP1	27	24.0107	24.1182	27	27.6835	21.7745	5	-0.157537	0.272621	-0.691864	0.376789	-0.577864	0.563356	13.455	12.271	NA	NA	NA	NA	NA	NA	NA	NA	NA	NA	NA	NA	NA
AFAP1L2	68	170.269	57.8126	93	190.382	72.7167	1	-0.299477	0.16045	-0.613953	0.0149982	-1.86649	0.0619731	38.8439	15.2705	-0.0756308	-0.236182	0.08492	-0.923282	0.35586	-0.119533	-0.368512	0.129447	-0.94096	0.346725	51.725	0.0397415	0.0816507
AFAP1L2	21	318.489	84.3396	23	315.975	72.4403	2	0.0315211	0.301844	-0.560082	0.623124	0.104428	0.916829	10.9758	7.64227	NA	NA	NA	NA	NA	NA	NA	NA	NA	NA	NA	NA	NA
AFAP1L2	182	83.3985	39.5832	92	75.9655	38.458	3	0.189044	0.12818	-0.0621851	0.440273	1.47483	0.140259	60.8634	17.8025	NA	NA	NA	NA	NA	NA	NA	NA	NA	NA	NA	NA	NA
AFAP1L2	41	170.279	48.1953	66	188.677	73.5187	4	-0.280836	0.199811	-0.672458	0.110786	-1.40551	0.15987	25.0473	12.5524	NA	NA	NA	NA	NA	NA	NA	NA	NA	NA	NA	NA	NA
AFAP1L2	27	170.255	70.9883	27	194.549	71.92	5	-0.335068	0.274218	-0.872525	0.202389	-1.2219	0.221744	13.2987	8.70042	NA	NA	NA	NA	NA	NA	NA	NA	NA	NA	NA	NA	NA
AFF1	68	348.756	126.074	93	302.007	134.922	1	0.354451	0.160806	0.0392773	0.669625	2.20422	0.0275091	38.672	26.3528	0.298332	0.137115	0.459548	3.62691	0.000286831	0.316767	0.121754	0.511781	3.18363	0.00145439	24.3549	0.0120881	0.259016
AFF1	21	550.4	51.6442	23	546.63	41.5398	2	0.0794059	0.301954	-0.512412	0.671224	0.262974	0.792571	10.9678	9.6839	NA	NA	NA	NA	NA	NA	NA	NA	NA	NA	NA	NA	NA
AFF1	182	260.138	110.984	92	244.121	90.1549	3	0.152879	0.128091	-0.0981755	0.403933	1.19351	0.232668	60.9483	35.0933	NA	NA	NA	NA	NA	NA	NA	NA	NA	NA	NA	NA	NA
AFF1	41	395.813	114.464	66	341.481	136.654	4	0.419289	0.200984	0.0253669	0.813211	2.08618	0.0369625	24.7557	19.0539	NA	NA	NA	NA	NA	NA	NA	NA	NA	NA	NA	NA	NA
AFF1	27	277.299	109.582	27	205.515	64.066	5	0.78816	0.283335	0.232834	1.34349	2.78173	0.00540706	12.4566	10.8264	NA	NA	NA	NA	NA	NA	NA	NA	NA	NA	NA	NA	NA
AFF3	68	85.7693	91.6052	93	112.826	97.075	1	-0.284031	0.16036	-0.598331	0.0302692	-1.77121	0.0765263	38.8872	21.2996	-0.314374	-0.47577	-0.152979	-3.81772	0.00013469	-0.33864	-0.554376	-0.122905	-3.07656	0.00209401	36.0623	0.0212338	0.180822
AFF3	21	517.022	203.827	23	699.296	281.142	2	-0.723646	0.312463	-1.33606	-0.11123	-2.31594	0.0205615	10.2424	8.41276	NA	NA	NA	NA	NA	NA	NA	NA	NA	NA	NA	NA	NA
AFF3	182	28.5824	41.6737	92	43.2867	66.668	3	-0.285249	0.12851	-0.537123	-0.0333745	-2.21967	0.0264413	60.5521	26.4911	NA	NA	NA	NA	NA	NA	NA	NA	NA	NA	NA	NA	NA
AFF3	41	110.076	104.794	66	114.214	97.1614	4	-0.0410289	0.198872	-0.43081	0.348752	-0.206308	0.83655	25.2845	16.4518	NA	NA	NA	NA	NA	NA	NA	NA	NA	NA	NA	NA	NA
AFF3	27	48.8586	48.8129	27	109.431	98.6265	5	-0.767147	0.282758	-1.32134	-0.212952	-2.71309	0.00666596	12.5075	9.88279	NA	NA	NA	NA	NA	NA	NA	NA	NA	NA	NA	NA	NA
AFF4	68	838.282	433.072	93	813.362	377.09	1	0.0617542	0.159595	-0.251047	0.374556	0.386942	0.698799	39.2608	9.7152	-0.0176094	-0.17842	0.143202	-0.214623	0.830061	-0.0383208	-0.344077	0.267435	-0.245645	0.805957	67.4656	0.0774608	0.0152893
AFF4	21	1268.58	213.607	23	1460.51	231.123	2	-0.845384	0.316255	-1.46523	-0.225536	-2.67311	0.0075152	9.99826	5.6345	NA	NA	NA	NA	NA	NA	NA	NA	NA	NA	NA	NA	NA
AFF4	182	641.517	195.025	92	665.012	174.367	3	-0.124387	0.128034	-0.375329	0.126555	-0.971516	0.331291	61.0027	10.6549	NA	NA	NA	NA	NA	NA	NA	NA	NA	NA	NA	NA	NA
AFF4	41	1109.29	338.203	66	974.911	326.626	4	0.402963	0.200822	0.00935916	0.796568	2.00657	0.0447957	24.7957	8.48966	NA	NA	NA	NA	NA	NA	NA	NA	NA	NA	NA	NA	NA
AFF4	27	426.755	125.096	27	418.464	90.8558	5	0.0747387	0.272268	-0.458897	0.608374	0.274504	0.783697	13.4898	6.59671	NA	NA	NA	NA	NA	NA	NA	NA	NA	NA	NA	NA	NA
AFG3L1	68	92.4338	26.5292	93	94.5852	26.1941	1	-0.0813059	0.159623	-0.394162	0.23155	-0.509361	0.610499	39.2471	23.9725	0.0676272	-0.0927177	0.227972	0.826636	0.408443	0.0370026	-0.166505	0.24051	0.356369	0.721564	30.5401	0.0162348	0.217907
AFG3L1	21	1391.6	276.209	23	1397.52	261.252	2	-0.0216774	0.301833	-0.613259	0.569904	-0.0718191	0.942746	10.9766	9.31637	NA	NA	NA	NA	NA	NA	NA	NA	NA	NA	NA	NA	NA
AFG3L1	182	70.3936	25.9589	92	62.9097	21.9927	3	0.302121	0.128581	0.0501067	0.554135	2.34965	0.0187909	60.4849	30.5177	NA	NA	NA	NA	NA	NA	NA	NA	NA	NA	NA	NA	NA
AFG3L1	41	88.7811	21.3443	66	90.9964	26.0898	4	-0.0901713	0.19895	-0.480107	0.299764	-0.453236	0.650379	25.2645	17.916	NA	NA	NA	NA	NA	NA	NA	NA	NA	NA	NA	NA	NA
AFG3L1	27	97.9804	32.5539	27	103.358	24.7696	5	-0.183219	0.272781	-0.717859	0.351422	-0.67167	0.501794	13.4392	11.0322	NA	NA	NA	NA	NA	NA	NA	NA	NA	NA	NA	NA	NA
AFG3L2	68	940.414	261.734	93	1080.3	408.952	1	-0.392794	0.161089	-0.708523	-0.0770646	-2.43836	0.014754	38.536	3.09225	0.06241	-0.0999691	0.224789	0.753307	0.451265	0.0280594	-0.488407	0.544526	0.106484	0.915198	88.6556	0.29744	4.10807e-07
AFG3L2	21	1881.46	201.719	23	1703.41	154.296	2	0.979754	0.321058	0.350492	1.60902	3.05164	0.00227595	9.70136	2.49677	NA	NA	NA	NA	NA	NA	NA	NA	NA	NA	NA	NA	NA
AFG3L2	182	656.661	183.145	92	567.983	176.983	3	0.488298	0.129636	0.234216	0.742381	3.76669	0.000165429	59.5043	3.18223	NA	NA	NA	NA	NA	NA	NA	NA	NA	NA	NA	NA	NA
AFG3L2	41	1069.9	216.801	66	1168.09	439.093	4	-0.263134	0.199694	-0.654527	0.128259	-1.31769	0.187609	25.0767	2.96457	NA	NA	NA	NA	NA	NA	NA	NA	NA	NA	NA	NA	NA
AFG3L2	27	743.792	193.995	27	865.713	205.89	5	-0.600675	0.278707	-1.14693	-0.0544187	-2.15522	0.0311448	12.8737	2.66583	NA	NA	NA	NA	NA	NA	NA	NA	NA	NA	NA	NA	NA
AFTPH	68	918.933	201.565	93	825.506	168.43	1	0.507769	0.162109	0.190041	0.825498	3.13227	0.00173461	38.0527	2.57196	-0.0213174	-0.183999	0.141364	-0.256829	0.797311	0.0929458	-0.468809	0.6547	0.324288	0.74572	90.5323	0.362529	1.48133e-08
AFTPH	21	831.922	104.763	23	852.671	99.153	2	-0.200038	0.30265	-0.79322	0.393145	-0.660954	0.508642	10.9174	2.20203	NA	NA	NA	NA	NA	NA	NA	NA	NA	NA	NA	NA	NA
AFTPH	182	685.335	144.733	92	780.787	159.482	3	-0.635314	0.13081	-0.891698	-0.37893	-4.85676	1.19325e-06	58.4407	2.63407	NA	NA	NA	NA	NA	NA	NA	NA	NA	NA	NA	NA	NA
AFTPH	41	857.039	187.995	66	764.336	146.269	4	0.563183	0.202683	0.165931	0.960435	2.77864	0.00545877	24.3424	2.47764	NA	NA	NA	NA	NA	NA	NA	NA	NA	NA	NA	NA	NA
AFTPH	27	1012.92	187.375	27	975.034	119.07	5	0.237848	0.273202	-0.297617	0.773313	0.870596	0.383975	13.3978	2.28745	NA	NA	NA	NA	NA	NA	NA	NA	NA	NA	NA	NA	NA
AGA	68	374.094	133.669	93	411.499	138.988	1	-0.27219	0.160295	-0.586362	0.0419821	-1.69806	0.0894968	38.9189	38.9189	-0.27138	-0.432198	-0.110563	-3.30745	0.000941479	-0.27138	-0.432198	-0.110563	-3.30745	0.000941479	0	0	0.602319
AGA	21	901.178	153.502	23	881.909	109.544	2	0.143017	0.302246	-0.449374	0.735408	0.47318	0.636085	10.9466	10.9466	NA	NA	NA	NA	NA	NA	NA	NA	NA	NA	NA	NA	NA
AGA	182	174.304	100.356	92	210.184	107.007	3	-0.348644	0.128799	-0.601085	-0.0962033	-2.70689	0.00679165	60.2805	60.2805	NA	NA	NA	NA	NA	NA	NA	NA	NA	NA	NA	NA	NA
AGA	41	366.81	124.103	66	416.031	147.603	4	-0.351275	0.200351	-0.743955	0.0414055	-1.7533	0.0795507	24.9126	24.9126	NA	NA	NA	NA	NA	NA	NA	NA	NA	NA	NA	NA	NA
AGA	27	385.155	148.788	27	400.419	117.085	5	-0.11236	0.272397	-0.646249	0.421528	-0.412486	0.679983	13.4771	13.4771	NA	NA	NA	NA	NA	NA	NA	NA	NA	NA	NA	NA	NA
AGAP3	68	26.9763	12.1225	93	28.4687	15.7089	1	-0.103813	0.159665	-0.416751	0.209124	-0.650193	0.515567	39.2266	18.556	0.00955846	-0.150903	0.17002	0.116752	0.907057	0.0314372	-0.197625	0.2605	0.268991	0.787936	43.3232	0.0283981	0.132877
AGAP3	21	409.799	60.6053	23	368.194	46.9047	2	0.758523	0.313494	0.144086	1.37296	2.41958	0.0155386	10.1752	7.89412	NA	NA	NA	NA	NA	NA	NA	NA	NA	NA	NA	NA	NA
AGAP3	182	20.4409	15.0771	92	20.425	16.9676	3	0.00100675	0.127922	-0.249716	0.25173	0.00787004	0.993721	61.1095	22.3403	NA	NA	NA	NA	NA	NA	NA	NA	NA	NA	NA	NA	NA
AGAP3	41	31.426	11.7733	66	30.8745	16.9421	4	0.036068	0.198867	-0.353704	0.42584	0.181367	0.856079	25.2857	14.7175	NA	NA	NA	NA	NA	NA	NA	NA	NA	NA	NA	NA	NA
AGAP3	27	20.2193	9.31704	27	22.5878	10.2465	5	-0.238354	0.273206	-0.773828	0.29712	-0.872433	0.382972	13.3974	9.70501	NA	NA	NA	NA	NA	NA	NA	NA	NA	NA	NA	NA	NA
AGAP6	68	235.328	67.0315	93	240.061	62.6832	1	-0.0729757	0.159611	-0.385807	0.239855	-0.457211	0.647519	39.2534	10.745	0.156217	-0.00464277	0.317077	1.9034	0.056989	0.0765878	-0.21471	0.367886	0.515312	0.606335	64.5798	0.0675906	0.0234613
AGAP6	21	437.236	90.4679	23	451.58	63.7363	2	-0.181482	0.302504	-0.774378	0.411414	-0.599934	0.54855	10.928	6.28539	NA	NA	NA	NA	NA	NA	NA	NA	NA	NA	NA	NA	NA
AGAP6	182	209.679	80.5989	92	171.901	68.7854	3	0.49023	0.12965	0.236121	0.744338	3.78119	0.000156081	59.4919	11.8484	NA	NA	NA	NA	NA	NA	NA	NA	NA	NA	NA	NA	NA
AGAP6	41	244.948	71.5951	66	247.963	65.0526	4	-0.0442645	0.198875	-0.434052	0.345523	-0.222574	0.823867	25.2836	9.33342	NA	NA	NA	NA	NA	NA	NA	NA	NA	NA	NA	NA	NA
AGAP6	27	220.72	57.6647	27	220.745	52.7041	5	-0.000461367	0.272166	-0.533896	0.532973	-0.00169517	0.998647	13.5	7.05892	NA	NA	NA	NA	NA	NA	NA	NA	NA	NA	NA	NA	NA
AGAP8	68	864.019	224.944	93	912.208	256.769	1	-0.196672	0.159943	-0.510154	0.11681	-1.22964	0.218832	39.0904	6.92805	0.118147	-0.0429662	0.27926	1.43727	0.15064	0.0326774	-0.321892	0.387247	0.180632	0.856657	76.1582	0.118759	0.00213531
AGAP8	21	2400.22	544.025	23	2362.44	299.42	2	0.0855941	0.301975	-0.506265	0.677454	0.283448	0.776833	10.9663	4.76309	NA	NA	NA	NA	NA	NA	NA	NA	NA	NA	NA	NA	NA
AGAP8	182	815.637	269.592	92	678.707	247.248	3	0.520535	0.129868	0.265998	0.775072	4.00818	6.11886e-05	59.2918	7.37329	NA	NA	NA	NA	NA	NA	NA	NA	NA	NA	NA	NA	NA
AGAP8	41	879.285	216.889	66	930.322	278.569	4	-0.1973	0.199325	-0.587971	0.193371	-0.989838	0.322253	25.1695	6.30956	NA	NA	NA	NA	NA	NA	NA	NA	NA	NA	NA	NA	NA
AGAP8	27	840.838	238.947	27	867.931	190.845	5	-0.123478	0.272445	-0.657461	0.410505	-0.453221	0.650389	13.4723	5.18174	NA	NA	NA	NA	NA	NA	NA	NA	NA	NA	NA	NA	NA
AGBL5	68	163.835	79.2832	93	150.463	72.7619	1	0.176099	0.159866	-0.137234	0.489432	1.10154	0.270663	39.1278	19.1881	-0.0152961	-0.17568	0.145087	-0.186926	0.851719	0.0270744	-0.197892	0.252041	0.235879	0.813527	41.8126	0.0265583	0.14268
AGBL5	21	432.607	83.3997	23	415.073	87.7241	2	0.200939	0.302657	-0.392258	0.794136	0.663916	0.506744	10.9169	8.46313	NA	NA	NA	NA	NA	NA	NA	NA	NA	NA	NA	NA	NA
AGBL5	182	117.873	77.1451	92	142.559	111.081	3	-0.27373	0.128463	-0.525513	-0.0219468	-2.1308	0.0331052	60.5958	23.2228	NA	NA	NA	NA	NA	NA	NA	NA	NA	NA	NA	NA	NA
AGBL5	41	153.199	88.4096	66	140.8	80.5369	4	0.147211	0.199115	-0.243048	0.53747	0.739324	0.45971	25.2227	15.1046	NA	NA	NA	NA	NA	NA	NA	NA	NA	NA	NA	NA	NA
AGBL5	27	179.986	61.023	27	174.082	41.2528	5	0.111708	0.272394	-0.422175	0.645591	0.410097	0.681735	13.4773	9.92487	NA	NA	NA	NA	NA	NA	NA	NA	NA	NA	NA	NA	NA
AGER	68	56.2841	23.1926	93	58.4121	26.5168	1	-0.0841486	0.159628	-0.397014	0.228717	-0.527154	0.598087	39.2448	33.7606	-0.121621	-0.281987	0.0387448	-1.48643	0.137165	-0.110948	-0.284058	0.0621616	-1.25617	0.209056	10.0737	0.00413926	0.348748
AGER	21	336.174	30.9056	23	331.104	30.6765	2	0.161749	0.302364	-0.430873	0.754372	0.53495	0.592684	10.9381	10.4643	NA	NA	NA	NA	NA	NA	NA	NA	NA	NA	NA	NA	NA
AGER	182	90.0423	35.4772	92	102.103	51.9074	3	-0.288413	0.128523	-0.540313	-0.036513	-2.24406	0.0248284	60.5397	48.409	NA	NA	NA	NA	NA	NA	NA	NA	NA	NA	NA	NA	NA
AGER	41	62.6767	23.8295	66	65.1829	26.2882	4	-0.0980422	0.198968	-0.488013	0.291929	-0.492753	0.622187	25.2599	22.8688	NA	NA	NA	NA	NA	NA	NA	NA	NA	NA	NA	NA	NA
AGER	27	46.5767	18.7139	27	41.8612	18.961	5	0.246693	0.27328	-0.288926	0.782311	0.90271	0.36668	13.3901	12.6869	NA	NA	NA	NA	NA	NA	NA	NA	NA	NA	NA	NA	NA
AGFG1	68	171.136	102.398	93	131.872	60.0112	1	0.484628	0.161883	0.167342	0.801914	2.99369	0.0027563	38.1588	1.68896	-0.128541	-0.29276	0.0356778	-1.53415	0.124993	-0.0269664	-0.714939	0.661007	-0.0768244	0.938763	93.6191	0.565873	7.89512e-13
AGFG1	21	1614.14	436.191	23	1969.93	516.728	2	-0.727815	0.312584	-1.34047	-0.115161	-2.32838	0.0198919	10.2345	1.50697	NA	NA	NA	NA	NA	NA	NA	NA	NA	NA	NA	NA	NA
AGFG1	182	162.378	88.2707	92	255.322	141.001	3	-0.851945	0.133071	-1.11276	-0.591131	-6.40219	1.53166e-10	56.4721	1.71356	NA	NA	NA	NA	NA	NA	NA	NA	NA	NA	NA	NA	NA
AGFG1	41	174.471	84.1529	66	132.726	65.6271	4	0.565891	0.20272	0.168567	0.963214	2.79149	0.0052466	24.3336	1.64753	NA	NA	NA	NA	NA	NA	NA	NA	NA	NA	NA	NA	NA
AGFG1	27	166.072	126.81	27	129.783	44.3797	5	0.376447	0.274754	-0.16206	0.914954	1.37012	0.170648	13.2469	1.55918	NA	NA	NA	NA	NA	NA	NA	NA	NA	NA	NA	NA	NA
AGFG2	68	66.8401	21.9695	93	75.6524	22.5941	1	-0.39272	0.161089	-0.708448	-0.0769916	-2.43791	0.0147725	38.5363	3.98163	0.0525752	-0.109194	0.214344	0.63699	0.524131	-0.0397439	-0.497132	0.417644	-0.170308	0.864768	85.7181	0.225204	1.24291e-05
AGFG2	21	327.735	39.642	23	315.015	46.7338	2	0.287154	0.303523	-0.307741	0.882049	0.946068	0.344114	10.8546	3.15129	NA	NA	NA	NA	NA	NA	NA	NA	NA	NA	NA	NA	NA
AGFG2	182	77.2901	26.2295	92	63.6163	22.5175	3	0.544378	0.130049	0.289487	0.79927	4.18595	2.83977e-05	59.127	4.13024	NA	NA	NA	NA	NA	NA	NA	NA	NA	NA	NA	NA	NA
AGFG2	41	74.7014	20.147	66	81.142	19.7353	4	-0.321442	0.200108	-0.713646	0.0707612	-1.60635	0.108197	24.9731	3.77007	NA	NA	NA	NA	NA	NA	NA	NA	NA	NA	NA	NA	NA
AGFG2	27	54.9026	19.3357	27	62.2332	23.8569	5	-0.3327	0.274189	-0.8701	0.204701	-1.2134	0.224979	13.3015	3.32907	NA	NA	NA	NA	NA	NA	NA	NA	NA	NA	NA	NA	NA
AGGF1	68	469.215	100.107	93	465.675	98.0856	1	0.0356036	0.15957	-0.277148	0.348355	0.223122	0.82344	39.2733	16.2778	-0.157714	-0.318385	0.00295777	-1.92388	0.0543692	-0.127596	-0.370032	0.11484	-1.03155	0.302285	49.2566	0.0359706	0.0959668
AGGF1	21	788.602	107.721	23	828.791	109.772	2	-0.36274	0.304532	-0.959612	0.234131	-1.19114	0.233598	10.7829	7.76939	NA	NA	NA	NA	NA	NA	NA	NA	NA	NA	NA	NA	NA
AGGF1	182	277.782	81.5257	92	312.1	93.5335	3	-0.399193	0.12907	-0.652165	-0.14622	-3.09283	0.00198255	60.0272	19.0007	NA	NA	NA	NA	NA	NA	NA	NA	NA	NA	NA	NA	NA
AGGF1	41	488.403	90.262	66	474.274	101.807	4	0.143773	0.199103	-0.246462	0.534008	0.722105	0.47023	25.2257	13.2253	NA	NA	NA	NA	NA	NA	NA	NA	NA	NA	NA	NA	NA
AGGF1	27	440.077	108.757	27	444.657	86.5129	5	-0.0459309	0.272204	-0.579441	0.48758	-0.168737	0.866003	13.4962	9.08548	NA	NA	NA	NA	NA	NA	NA	NA	NA	NA	NA	NA	NA
AGK	68	566.741	200.676	93	618.426	211.622	1	-0.248408	0.160172	-0.562339	0.0655234	-1.55088	0.12093	38.9787	8.98561	0.0178868	-0.142902	0.178676	0.218034	0.827403	-0.0702993	-0.385676	0.245077	-0.436888	0.662193	69.7601	0.0856341	0.0102158
AGK	21	1391.68	263.394	23	1435.18	262.076	2	-0.162606	0.30237	-0.755239	0.430028	-0.537771	0.590735	10.9376	5.64776	NA	NA	NA	NA	NA	NA	NA	NA	NA	NA	NA	NA	NA
AGK	182	419.306	149.633	92	361.421	158.168	3	0.378424	0.128954	0.125678	0.63117	2.93456	0.00334023	60.1352	9.77868	NA	NA	NA	NA	NA	NA	NA	NA	NA	NA	NA	NA	NA
AGK	41	587.704	181.656	66	631.147	229.683	4	-0.202812	0.199352	-0.593535	0.187911	-1.01735	0.308985	25.1627	7.97605	NA	NA	NA	NA	NA	NA	NA	NA	NA	NA	NA	NA	NA
AGK	27	534.909	226.412	27	587.33	158.636	5	-0.264271	0.273444	-0.800212	0.271669	-0.966454	0.333817	13.3741	6.23419	NA	NA	NA	NA	NA	NA	NA	NA	NA	NA	NA	NA	NA
AGL	68	82.9816	26.3289	93	82.4725	26.3747	1	0.0192249	0.159561	-0.293509	0.331959	0.120486	0.904098	39.2777	7.8207	-0.263751	-0.425302	-0.1022	-3.19988	0.00137485	-0.236144	-0.572615	0.100327	-1.37555	0.16896	73.2369	0.102406	0.0048146
AGL	21	929.765	242.827	23	1070.61	230.656	2	-0.584771	0.308813	-1.19003	0.0204911	-1.89361	0.0582769	10.486	5.05634	NA	NA	NA	NA	NA	NA	NA	NA	NA	NA	NA	NA	NA
AGL	182	56.2434	22.9577	92	74.3867	43.2262	3	-0.579195	0.130327	-0.834632	-0.323759	-4.44416	8.82343e-06	58.8749	8.37583	NA	NA	NA	NA	NA	NA	NA	NA	NA	NA	NA	NA	NA
AGL	41	82.704	25.7456	66	78.5301	22.2356	4	0.175339	0.199226	-0.215137	0.565814	0.880101	0.378805	25.1947	7.03745	NA	NA	NA	NA	NA	NA	NA	NA	NA	NA	NA	NA	NA
AGL	27	83.4031	27.682	27	92.1095	33.0075	5	-0.281674	0.273617	-0.817955	0.254606	-1.02945	0.30327	13.3571	5.64103	NA	NA	NA	NA	NA	NA	NA	NA	NA	NA	NA	NA	NA
AGPAT1	68	182.319	72.9427	93	177.237	70.6425	1	0.0706251	0.159607	-0.242199	0.383449	0.442493	0.658132	39.255	14.8636	-0.0327693	-0.193293	0.127755	-0.400106	0.689078	0.0365468	-0.216049	0.289143	0.283577	0.776734	52.9928	0.0418039	0.0746047
AGPAT1	21	521.27	97.0649	23	463.479	92.0138	2	0.600858	0.309198	-0.00515901	1.20688	1.94328	0.0519825	10.4599	7.27763	NA	NA	NA	NA	NA	NA	NA	NA	NA	NA	NA	NA	NA
AGPAT1	182	110.73	53.7669	92	126.429	64.0348	3	-0.272716	0.128459	-0.524491	-0.0209404	-2.12298	0.0337559	60.5996	17.151	NA	NA	NA	NA	NA	NA	NA	NA	NA	NA	NA	NA	NA
AGPAT1	41	180.473	74.6294	66	176.618	75.5132	4	0.0509092	0.198883	-0.338894	0.440712	0.255976	0.797969	25.2817	12.2913	NA	NA	NA	NA	NA	NA	NA	NA	NA	NA	NA	NA	NA
AGPAT1	27	185.122	71.6157	27	178.749	58.3031	5	0.0961849	0.272335	-0.437582	0.629952	0.353186	0.723949	13.4832	8.62289	NA	NA	NA	NA	NA	NA	NA	NA	NA	NA	NA	NA	NA
AGPAT2	68	408.002	151.211	93	377.148	175.93	1	0.185033	0.159899	-0.128363	0.498428	1.15719	0.247196	39.1121	3.43769	-0.0617352	-0.223825	0.100355	-0.74649	0.455371	0.168858	-0.322299	0.660016	0.67383	0.500419	87.5416	0.265325	1.81929e-06
AGPAT2	21	701.88	131.766	23	594.016	112.195	2	0.868912	0.31705	0.247505	1.49032	2.74061	0.00613245	9.94819	2.73339	NA	NA	NA	NA	NA	NA	NA	NA	NA	NA	NA	NA	NA
AGPAT2	182	384.453	139.055	92	497.516	262.124	3	-0.595453	0.130463	-0.851155	-0.339751	-4.56416	5.01491e-06	58.7526	3.54176	NA	NA	NA	NA	NA	NA	NA	NA	NA	NA	NA	NA	NA
AGPAT2	41	441.302	143.033	66	408.112	183.889	4	0.194416	0.199312	-0.196227	0.58506	0.975439	0.329342	25.173	3.27815	NA	NA	NA	NA	NA	NA	NA	NA	NA	NA	NA	NA	NA
AGPAT2	27	357.436	151.796	27	301.456	128.836	5	0.391863	0.274969	-0.147065	0.930792	1.42512	0.154123	13.2261	2.93313	NA	NA	NA	NA	NA	NA	NA	NA	NA	NA	NA	NA	NA
AGPAT4	68	109.62	58.156	93	109.777	43.5378	1	-0.00310777	0.159558	-0.315835	0.309619	-0.0194774	0.98446	39.2795	39.2795	-0.137917	-0.298265	0.022432	-1.68578	0.0918391	-0.137917	-0.298265	0.022432	-1.68578	0.0918391	0	0	0.437698
AGPAT4	21	965.449	190.201	23	983.455	203.463	2	-0.0896418	0.301989	-0.68153	0.502247	-0.296838	0.76659	10.9652	10.9652	NA	NA	NA	NA	NA	NA	NA	NA	NA	NA	NA	NA	NA
AGPAT4	182	90.8988	47.2443	92	108.264	62.4076	3	-0.327956	0.128698	-0.580199	-0.0757119	-2.54825	0.0108263	60.3748	60.3748	NA	NA	NA	NA	NA	NA	NA	NA	NA	NA	NA	NA	NA
AGPAT4	41	112.563	60.5685	66	111.089	46.5981	4	0.027957	0.198861	-0.361803	0.417717	0.140586	0.888197	25.2873	25.2873	NA	NA	NA	NA	NA	NA	NA	NA	NA	NA	NA	NA	NA
AGPAT4	27	105.151	55.1104	27	106.571	35.5498	5	-0.0301635	0.272182	-0.563631	0.503304	-0.110821	0.911758	13.4983	13.4983	NA	NA	NA	NA	NA	NA	NA	NA	NA	NA	NA	NA	NA
AGPAT5	68	235.896	88.548	93	246.486	96.8323	1	-0.112804	0.159684	-0.42578	0.200171	-0.70642	0.479927	39.2171	11.3985	-0.0454111	-0.206135	0.115313	-0.55377	0.579736	-0.143741	-0.428448	0.140965	-0.989539	0.3224	62.5322	0.0622321	0.0304592
AGPAT5	21	318.633	80.8173	23	378.978	70.7505	2	-0.782717	0.314235	-1.39861	-0.166827	-2.49086	0.0127434	10.1272	6.21211	NA	NA	NA	NA	NA	NA	NA	NA	NA	NA	NA	NA	NA
AGPAT5	182	51.7577	47.4298	92	43.5214	43.8725	3	0.177514	0.12815	-0.0736551	0.428684	1.38521	0.165989	60.8924	12.7138	NA	NA	NA	NA	NA	NA	NA	NA	NA	NA	NA	NA	NA
AGPAT5	41	229.27	69.8242	66	228.081	89.9372	4	0.0142454	0.198854	-0.3755	0.403991	0.0716378	0.94289	25.2891	9.82561	NA	NA	NA	NA	NA	NA	NA	NA	NA	NA	NA	NA	NA
AGPAT5	27	245.959	111.937	27	291.475	99.9744	5	-0.422679	0.275424	-0.9625	0.117143	-1.53465	0.124871	13.1824	7.24162	NA	NA	NA	NA	NA	NA	NA	NA	NA	NA	NA	NA	NA
AGPAT6	68	88.0934	30.8397	93	91.8863	29.1589	1	-0.126345	0.159717	-0.439384	0.186694	-0.791059	0.42891	39.2013	39.2013	-0.116914	-0.277079	0.04325	-1.43071	0.152515	-0.116914	-0.277079	0.04325	-1.43071	0.152515	0	0	0.850176
AGPAT6	21	376.434	65.3735	23	380.434	73.5236	2	-0.0563136	0.301889	-0.648005	0.535378	-0.186537	0.852023	10.9725	10.9725	NA	NA	NA	NA	NA	NA	NA	NA	NA	NA	NA	NA	NA
AGPAT6	182	53.3732	26.2544	92	58.3616	28.1099	3	-0.185004	0.12817	-0.436211	0.066204	-1.44343	0.1489	60.8738	60.8738	NA	NA	NA	NA	NA	NA	NA	NA	NA	NA	NA	NA	NA
AGPAT6	41	102.973	26.8915	66	100.883	26.7089	4	0.0775052	0.198924	-0.312379	0.46739	0.389621	0.696817	25.2711	25.2711	NA	NA	NA	NA	NA	NA	NA	NA	NA	NA	NA	NA	NA
AGPAT6	27	65.498	21.4243	27	69.8948	22.7474	5	-0.196108	0.27287	-0.730924	0.338708	-0.718686	0.472334	13.4304	13.4304	NA	NA	NA	NA	NA	NA	NA	NA	NA	NA	NA	NA	NA
AGPAT9	68	1482.3	861.094	93	1446.25	1107.99	1	0.035478	0.15957	-0.277273	0.348229	0.222335	0.824053	39.2733	4.55174	-0.311862	-0.474218	-0.149506	-3.7648	0.000166685	-0.173676	-0.603735	0.256383	-0.791516	0.428643	83.8004	0.194234	5.80173e-05
AGPAT9	21	1014.63	440.586	23	1067.42	456.038	2	-0.115516	0.302099	-0.707619	0.476588	-0.382377	0.702182	10.9572	3.50266	NA	NA	NA	NA	NA	NA	NA	NA	NA	NA	NA	NA	NA
AGPAT9	182	1093.26	670.195	92	1829.45	1244.63	3	-0.812149	0.132609	-1.07206	-0.552239	-6.12437	9.10439e-10	56.8658	4.72101	NA	NA	NA	NA	NA	NA	NA	NA	NA	NA	NA	NA	NA
AGPAT9	41	1337.46	634.732	66	1448.86	1176.7	4	-0.110025	0.198999	-0.500055	0.280005	-0.552893	0.580336	25.2522	4.27654	NA	NA	NA	NA	NA	NA	NA	NA	NA	NA	NA	NA	NA
AGPAT9	27	1702.25	1098.91	27	1439.87	939.32	5	0.252955	0.273337	-0.282775	0.788686	0.925434	0.35474	13.3845	3.71821	NA	NA	NA	NA	NA	NA	NA	NA	NA	NA	NA	NA	NA
AGPS	68	450.804	97.7491	93	457.935	137.133	1	-0.0581326	0.159591	-0.370925	0.25466	-0.36426	0.715664	39.2629	27.7815	-0.183527	-0.344101	-0.0229541	-2.24014	0.0250816	-0.161168	-0.351426	0.0290906	-1.66028	0.0968573	22.1458	0.0105258	0.273448
AGPS	21	1026.17	99.9594	23	1014.74	126.51	2	0.0978934	0.302021	-0.494058	0.689844	0.324127	0.745842	10.9629	9.82871	NA	NA	NA	NA	NA	NA	NA	NA	NA	NA	NA	NA	NA
AGPS	182	230.002	78.0896	92	260.625	85.5071	3	-0.378661	0.128956	-0.631409	-0.125913	-2.93637	0.0033208	60.134	36.8251	NA	NA	NA	NA	NA	NA	NA	NA	NA	NA	NA	NA	NA
AGPS	41	429.291	85.487	66	454.27	138.381	4	-0.204981	0.199363	-0.595725	0.185763	-1.02818	0.303865	25.16	19.892	NA	NA	NA	NA	NA	NA	NA	NA	NA	NA	NA	NA	NA
AGPS	27	483.472	107.429	27	466.895	136.206	5	0.133184	0.272491	-0.400889	0.667256	0.488764	0.625009	13.4678	11.7956	NA	NA	NA	NA	NA	NA	NA	NA	NA	NA	NA	NA	NA
AGRN	68	165.34	75.5829	93	157.853	82.7792	1	0.0933598	0.159644	-0.219537	0.406257	0.584798	0.558683	39.2367	39.2367	0.231519	0.0709096	0.392127	2.8253	0.00472367	0.231519	0.0709096	0.392127	2.8253	0.00472367	0	0	0.616011
AGRN	21	421.132	38.6327	23	411.083	36.3365	2	0.263544	0.303256	-0.330826	0.857915	0.869049	0.38482	10.8738	10.8738	NA	NA	NA	NA	NA	NA	NA	NA	NA	NA	NA	NA	NA
AGRN	182	182.322	78.7289	92	151.779	79.1205	3	0.386236	0.128997	0.133406	0.639066	2.99414	0.00275215	60.0952	60.0952	NA	NA	NA	NA	NA	NA	NA	NA	NA	NA	NA	NA	NA
AGRN	41	173.608	88.6504	66	163.126	88.1714	4	0.117791	0.19902	-0.272282	0.507864	0.591854	0.553948	25.2467	25.2467	NA	NA	NA	NA	NA	NA	NA	NA	NA	NA	NA	NA	NA
AGRN	27	152.786	48.5725	27	144.963	67.5895	5	0.130999	0.27248	-0.403052	0.665051	0.480767	0.630682	13.4688	13.4688	NA	NA	NA	NA	NA	NA	NA	NA	NA	NA	NA	NA	NA
AGTPBP1	68	996.732	412.059	93	902.609	384.758	1	0.236269	0.160113	-0.0775478	0.550085	1.47563	0.140042	39.0072	2.17191	-0.290621	-0.454497	-0.126745	-3.47583	0.000509266	-0.140938	-0.750539	0.468662	-0.453139	0.650449	91.9317	0.434788	4.42585e-10
AGTPBP1	21	2819.94	527.493	23	3040.49	399.317	2	-0.465987	0.30628	-1.06628	0.134312	-1.52144	0.12815	10.6601	1.89181	NA	NA	NA	NA	NA	NA	NA	NA	NA	NA	NA	NA	NA
AGTPBP1	182	590.507	211.924	92	907.828	462.015	3	-0.994243	0.134886	-1.25862	-0.729871	-7.37099	1.69371e-13	54.9624	2.20759	NA	NA	NA	NA	NA	NA	NA	NA	NA	NA	NA	NA	NA
AGTPBP1	41	978.613	267.554	66	931.453	426.812	4	0.12512	0.199042	-0.264995	0.515235	0.62861	0.529604	25.2412	2.1079	NA	NA	NA	NA	NA	NA	NA	NA	NA	NA	NA	NA	NA
AGTPBP1	27	1024.25	571.058	27	832.101	247.253	5	0.430341	0.275543	-0.109713	0.970395	1.56179	0.118336	13.1711	1.95805	NA	NA	NA	NA	NA	NA	NA	NA	NA	NA	NA	NA	NA
AGTRAP	68	1726.25	912.933	93	1450.07	797.874	1	0.324048	0.160602	0.0092743	0.638821	2.01771	0.0436213	38.7704	3.33877	0.063897	-0.0983011	0.226095	0.772117	0.440045	0.296921	-0.201101	0.794943	1.16853	0.242593	87.8243	0.273719	1.28055e-06
AGTRAP	21	806.775	252.297	23	632.95	154.978	2	0.824234	0.315558	0.205753	1.44272	2.61199	0.00900161	10.0425	2.67884	NA	NA	NA	NA	NA	NA	NA	NA	NA	NA	NA	NA	NA
AGTRAP	182	1787.92	823.787	92	2213.56	968.679	3	-0.485145	0.129614	-0.739184	-0.231106	-3.74299	0.000181841	59.5244	3.44212	NA	NA	NA	NA	NA	NA	NA	NA	NA	NA	NA	NA	NA
AGTRAP	41	1974.7	969.511	66	1637.57	841.998	4	0.374939	0.200559	-0.0181486	0.768027	1.86947	0.0615569	24.8609	3.18529	NA	NA	NA	NA	NA	NA	NA	NA	NA	NA	NA	NA	NA
AGTRAP	27	1348.97	675.643	27	991.726	415.685	5	0.627647	0.2793	0.0802281	1.17507	2.24721	0.0246266	12.8191	2.84311	NA	NA	NA	NA	NA	NA	NA	NA	NA	NA	NA	NA	NA
AGXT2L2	68	397.106	119.81	93	390.812	107.407	1	0.0555274	0.159588	-0.25726	0.368314	0.347942	0.727884	39.2644	16.9984	-0.0861029	-0.246588	0.0743822	-1.05155	0.293005	-0.0359625	-0.273607	0.201682	-0.296599	0.766773	47.4313	0.0333609	0.106994
AGXT2L2	21	711.322	112.764	23	716.518	143.563	2	-0.0393059	0.301855	-0.630931	0.55232	-0.130214	0.896397	10.9749	8.03358	NA	NA	NA	NA	NA	NA	NA	NA	NA	NA	NA	NA	NA
AGXT2L2	182	340.135	97.5139	92	379.474	135.402	3	-0.351427	0.128813	-0.603896	-0.0989591	-2.7282	0.00636802	60.2674	20.0186	NA	NA	NA	NA	NA	NA	NA	NA	NA	NA	NA	NA	NA
AGXT2L2	41	437.96	120.572	66	420.083	106.411	4	0.15845	0.199157	-0.231891	0.548791	0.795604	0.426262	25.2121	13.694	NA	NA	NA	NA	NA	NA	NA	NA	NA	NA	NA	NA	NA
AGXT2L2	27	335.067	89.4198	27	319.261	70.8568	5	0.193079	0.272849	-0.341694	0.727853	0.707642	0.479167	13.4325	9.27581	NA	NA	NA	NA	NA	NA	NA	NA	NA	NA	NA	NA	NA
AHCTF1	68	285.006	90.0846	93	302.548	101.209	1	-0.180599	0.159882	-0.493963	0.132765	-1.12957	0.258657	39.12	4.60351	-0.473555	-0.637254	-0.309857	-5.6699	1.42884e-08	-0.446998	-0.877563	-0.0164339	-2.03477	0.0418738	83.2443	0.191663	8.47188e-05
AHCTF1	21	1500.31	322.124	23	1900.43	268.406	2	-1.33104	0.336467	-1.99051	-0.67158	-3.95594	7.62348e-05	8.83314	3.28005	NA	NA	NA	NA	NA	NA	NA	NA	NA	NA	NA	NA	NA
AHCTF1	182	139.863	54.5266	92	185.656	69.365	3	-0.762373	0.132061	-1.02121	-0.503537	-5.77287	7.79303e-09	57.339	4.78233	NA	NA	NA	NA	NA	NA	NA	NA	NA	NA	NA	NA	NA
AHCTF1	41	285.795	81.6836	66	324.1	100.259	4	-0.40623	0.200854	-0.799897	-0.0125632	-2.02251	0.0431234	24.7878	4.31024	NA	NA	NA	NA	NA	NA	NA	NA	NA	NA	NA	NA	NA
AHCTF1	27	283.807	103.174	27	249.866	83.9904	5	0.355561	0.274475	-0.182401	0.893523	1.29542	0.195175	13.2737	3.74532	NA	NA	NA	NA	NA	NA	NA	NA	NA	NA	NA	NA	NA
AHCY	68	1032.15	311.802	93	1236.16	689.987	1	-0.360954	0.160852	-0.676218	-0.0456905	-2.24402	0.0248313	38.6498	17.5025	-0.245127	-0.406164	-0.0840889	-2.9834	0.00285069	-0.220523	-0.455115	0.014068	-1.84243	0.0654125	45.5463	0.0312612	0.118709
AHCY	21	1299.34	331.03	23	1140.93	277.019	2	0.511848	0.307193	-0.090238	1.11393	1.66621	0.0956709	10.5969	7.95998	NA	NA	NA	NA	NA	NA	NA	NA	NA	NA	NA	NA	NA
AHCY	182	540.842	177.737	92	588.887	263.636	3	-0.2277	0.128297	-0.479157	0.0237571	-1.77479	0.0759324	60.7531	20.955	NA	NA	NA	NA	NA	NA	NA	NA	NA	NA	NA	NA	NA
AHCY	41	975.212	235.398	66	1237.25	772.223	4	-0.416448	0.200956	-0.810313	-0.022582	-2.07234	0.038234	24.7628	13.9578	NA	NA	NA	NA	NA	NA	NA	NA	NA	NA	NA	NA	NA
AHCY	27	1118.61	390.392	27	1233.5	440.189	5	-0.27215	0.273521	-0.808241	0.263942	-0.994985	0.319744	13.3665	9.42729	NA	NA	NA	NA	NA	NA	NA	NA	NA	NA	NA	NA	NA
AHCYL1	68	1981.6	375.103	93	1944.4	429.457	1	0.0908756	0.15964	-0.222013	0.403764	0.569254	0.569184	39.239	12.8736	0.107546	-0.0532224	0.268313	1.31112	0.189819	0.194397	-0.0756617	0.464455	1.41084	0.15829	58.2784	0.0521934	0.0479827
AHCYL1	21	2074.02	363.01	23	1740.51	332.172	2	0.943318	0.319693	0.316731	1.56991	2.9507	0.00317057	9.78438	6.4768	NA	NA	NA	NA	NA	NA	NA	NA	NA	NA	NA	NA	NA
AHCYL1	182	2222.26	531.457	92	2260.23	512.183	3	-0.0721095	0.12796	-0.322906	0.178687	-0.563533	0.573072	61.0736	14.5843	NA	NA	NA	NA	NA	NA	NA	NA	NA	NA	NA	NA	NA
AHCYL1	41	2071.57	433.61	66	2017.74	466.683	4	0.117625	0.19902	-0.272446	0.507697	0.591024	0.554504	25.2469	10.893	NA	NA	NA	NA	NA	NA	NA	NA	NA	NA	NA	NA	NA
AHCYL1	27	1844.98	202.915	27	1765.12	247.183	5	0.348023	0.274379	-0.18975	0.885796	1.2684	0.204654	13.2831	7.84454	NA	NA	NA	NA	NA	NA	NA	NA	NA	NA	NA	NA	NA
AHCYL2	68	138.445	75.3716	93	157.501	67.8349	1	-0.266727	0.160266	-0.580841	0.0473882	-1.66428	0.0960568	38.9331	10.758	-0.0107261	-0.171461	0.150009	-0.130791	0.89594	-0.0115802	-0.303256	0.280096	-0.0778148	0.937975	64.3468	0.0672689	0.0242081
AHCYL2	21	465.295	49.3122	23	425.764	63.7161	2	0.677388	0.311166	0.0675135	1.28726	2.17693	0.0294855	10.328	6.09409	NA	NA	NA	NA	NA	NA	NA	NA	NA	NA	NA	NA	NA
AHCYL2	182	139.977	58.6172	92	131.454	54.7849	3	0.148169	0.128081	-0.102865	0.399202	1.15684	0.24734	60.9581	11.9512	NA	NA	NA	NA	NA	NA	NA	NA	NA	NA	NA	NA	NA
AHCYL2	41	180.959	64.7096	66	185.138	55.5156	4	-0.0700987	0.198911	-0.459957	0.31976	-0.352412	0.724529	25.2745	9.36027	NA	NA	NA	NA	NA	NA	NA	NA	NA	NA	NA	NA	NA
AHCYL2	27	73.8865	31.9198	27	89.9457	43.5825	5	-0.414317	0.275297	-0.95389	0.125256	-1.50498	0.132329	13.1946	6.9902	NA	NA	NA	NA	NA	NA	NA	NA	NA	NA	NA	NA	NA
AHI1	68	35.7746	40.7687	93	56.4543	52.9638	1	-0.426988	0.161366	-0.74326	-0.110717	-2.64609	0.00814293	38.404	24.4742	-0.312034	-0.473377	-0.150691	-3.79053	0.000150327	-0.343862	-0.545498	-0.142226	-3.34245	0.000830431	28.2509	0.0148204	0.233217
AHI1	21	314.153	97.9236	23	384.242	105.295	2	-0.675791	0.311123	-1.28558	-0.0660013	-2.1721	0.0298479	10.3309	8.95914	NA	NA	NA	NA	NA	NA	NA	NA	NA	NA	NA	NA	NA
AHI1	182	2.71116	35.3293	92	6.97451	38.2238	3	-0.117048	0.128021	-0.367965	0.133869	-0.914287	0.360566	61.0149	32.0412	NA	NA	NA	NA	NA	NA	NA	NA	NA	NA	NA	NA	NA
AHI1	41	46.7479	43.7716	66	62.0203	55.9865	4	-0.293432	0.199899	-0.685226	0.0983626	-1.4679	0.142131	25.0253	18.2549	NA	NA	NA	NA	NA	NA	NA	NA	NA	NA	NA	NA	NA
AHI1	27	19.1115	29.2785	27	42.8484	42.648	5	-0.639513	0.279569	-1.18746	-0.0915676	-2.2875	0.0221669	12.7944	10.7551	NA	NA	NA	NA	NA	NA	NA	NA	NA	NA	NA	NA	NA
AHNAK	68	1344.76	581.986	93	1481.88	504.057	1	-0.253537	0.160197	-0.567518	0.0604438	-1.58266	0.1135	38.9663	9.32184	-0.00118654	-0.161968	0.159595	-0.0144643	0.98846	-0.0965444	-0.40698	0.213892	-0.609541	0.542166	68.7086	0.0816118	0.0123859
AHNAK	21	5277.49	549.779	23	5426.46	670.873	2	-0.237416	0.302987	-0.831258	0.356427	-0.783585	0.433284	10.8931	5.76659	NA	NA	NA	NA	NA	NA	NA	NA	NA	NA	NA	NA	NA
AHNAK	182	1667.78	671.148	92	1445.23	654.585	3	0.333412	0.128724	0.0811172	0.585706	2.59013	0.00959404	60.3505	10.1852	NA	NA	NA	NA	NA	NA	NA	NA	NA	NA	NA	NA	NA
AHNAK	41	1546.96	590.992	66	1584.27	507.101	4	-0.0685211	0.198908	-0.458374	0.321332	-0.344486	0.730481	25.2752	8.25244	NA	NA	NA	NA	NA	NA	NA	NA	NA	NA	NA	NA	NA
AHNAK	27	1037.72	416.067	27	1231.6	405.574	5	-0.465058	0.276106	-1.00622	0.0760987	-1.68435	0.0921141	13.1175	6.33529	NA	NA	NA	NA	NA	NA	NA	NA	NA	NA	NA	NA	NA
AHR	68	6147.52	1771.07	93	6444.08	2433.15	1	-0.13547	0.15974	-0.448556	0.177615	-0.848064	0.396402	39.1896	22.7668	0.0407631	-0.119578	0.201104	0.498277	0.618289	0.0191627	-0.189156	0.227481	0.180292	0.856923	33.2511	0.0184067	0.199701
AHR	21	9269.4	2253.82	23	9371.05	1111.48	2	-0.0570092	0.30189	-0.648704	0.534685	-0.188841	0.850218	10.9724	9.12871	NA	NA	NA	NA	NA	NA	NA	NA	NA	NA	NA	NA	NA
AHR	182	10209.1	2012.02	92	9655.73	2547.13	3	0.250219	0.128374	-0.00139046	0.501828	1.94913	0.0512796	60.6797	28.6642	NA	NA	NA	NA	NA	NA	NA	NA	NA	NA	NA	NA	NA
AHR	41	6206.25	1823.03	66	6732.56	2619.02	4	-0.222562	0.199454	-0.613486	0.168361	-1.11586	0.264484	25.1369	17.1855	NA	NA	NA	NA	NA	NA	NA	NA	NA	NA	NA	NA	NA
AHR	27	6058.33	1719.41	27	5738.93	1752.9	5	0.181295	0.272768	-0.35332	0.715911	0.66465	0.506275	13.4404	10.7748	NA	NA	NA	NA	NA	NA	NA	NA	NA	NA	NA	NA	NA
AHSA1	68	882.076	466.024	93	1139.99	709.409	1	-0.414945	0.161266	-0.73102	-0.0988691	-2.57305	0.0100808	38.4516	5.18713	-0.0732399	-0.234708	0.0882285	-0.889014	0.373996	-0.145658	-0.550795	0.259479	-0.704662	0.481021	81.6032	0.166778	0.00022547
AHSA1	21	1331.04	244.815	23	1227.04	276.321	2	0.39015	0.304954	-0.207549	0.98785	1.27937	0.200766	10.753	3.84948	NA	NA	NA	NA	NA	NA	NA	NA	NA	NA	NA	NA	NA
AHSA1	182	875.935	279.549	92	795.856	226.866	3	0.303526	0.128587	0.0514995	0.555552	2.36047	0.0182519	60.4791	5.45515	NA	NA	NA	NA	NA	NA	NA	NA	NA	NA	NA	NA	NA
AHSA1	41	1010.65	545.15	66	1272.8	796.764	4	-0.365818	0.200477	-0.758746	0.0271094	-1.82474	0.0680404	24.8812	4.83164	NA	NA	NA	NA	NA	NA	NA	NA	NA	NA	NA	NA	NA
AHSA1	27	686.839	191.804	27	815.366	198.711	5	-0.648605	0.279778	-1.19696	-0.10025	-2.31828	0.0204339	12.7753	4.08073	NA	NA	NA	NA	NA	NA	NA	NA	NA	NA	NA	NA	NA
AHSA2	68	769.091	255.19	93	752.047	192.615	1	0.076704	0.159616	-0.236138	0.389546	0.480553	0.630834	39.2506	29.0515	-0.0879206	-0.248259	0.0724175	-1.07474	0.282493	-0.0771389	-0.263297	0.109019	-0.812157	0.416701	19.4878	0.00894436	0.290577
AHSA2	21	3553.53	845.069	23	3820.31	654.511	2	-0.348709	0.304327	-0.945179	0.247761	-1.14584	0.251863	10.7974	9.84646	NA	NA	NA	NA	NA	NA	NA	NA	NA	NA	NA	NA	NA
AHSA2	182	985.752	264.929	92	1063.45	342.975	3	-0.264137	0.128426	-0.515848	-0.0124271	-2.05673	0.0397123	60.6309	39.3119	NA	NA	NA	NA	NA	NA	NA	NA	NA	NA	NA	NA	NA
AHSA2	41	785.28	268.579	66	761.852	187.747	4	0.104761	0.198985	-0.285242	0.494765	0.526478	0.598556	25.2557	20.6018	NA	NA	NA	NA	NA	NA	NA	NA	NA	NA	NA	NA	NA
AHSA2	27	744.507	236.215	27	728.08	205.707	5	0.0730904	0.272264	-0.460536	0.606717	0.268455	0.788349	13.4903	12.0378	NA	NA	NA	NA	NA	NA	NA	NA	NA	NA	NA	NA	NA
AHSP	68	21696	17742.5	93	17896.5	17403.8	1	0.215507	0.16002	-0.0981262	0.529141	1.34675	0.17806	39.0527	39.0527	0.160729	0.000474742	0.320984	1.96577	0.0493252	0.160729	0.000474742	0.320984	1.96577	0.0493252	0	0	0.956508
AHSP	21	2174.63	4735.89	23	1125.91	1234.68	2	0.303975	0.303728	-0.291321	0.89927	1.00081	0.316917	10.84	10.84	NA	NA	NA	NA	NA	NA	NA	NA	NA	NA	NA	NA	NA
AHSP	182	13999.9	11437.2	92	12878.6	13643.6	3	0.0915028	0.127983	-0.159339	0.342344	0.714962	0.474632	61.0517	61.0517	NA	NA	NA	NA	NA	NA	NA	NA	NA	NA	NA	NA	NA
AHSP	41	18770.5	17548.2	66	15992.2	17222.4	4	0.159007	0.199159	-0.231338	0.549352	0.798393	0.424642	25.2115	25.2115	NA	NA	NA	NA	NA	NA	NA	NA	NA	NA	NA	NA	NA
AHSP	27	26138.4	17420.3	27	22551.2	17278.6	5	0.203767	0.272926	-0.331159	0.738693	0.746601	0.455305	13.4248	13.4248	NA	NA	NA	NA	NA	NA	NA	NA	NA	NA	NA	NA	NA
AIDA	68	3340.51	1124.07	93	3398.11	1208.38	1	-0.0488467	0.159581	-0.36162	0.263927	-0.306093	0.759534	39.2678	35.0437	-0.0475433	-0.207825	0.112739	-0.58137	0.560991	-0.0548882	-0.224847	0.11507	-0.632972	0.526752	7.65806	0.00306966	0.362969
AIDA	21	4299.18	799.695	23	4766.18	785.594	2	-0.578802	0.308672	-1.18379	0.0261844	-1.87513	0.0607742	10.4955	10.1679	NA	NA	NA	NA	NA	NA	NA	NA	NA	NA	NA	NA	NA
AIDA	182	2926.06	971.284	92	2830.93	1434.36	3	0.0826924	0.127972	-0.168127	0.333512	0.646177	0.518164	61.0622	51.4234	NA	NA	NA	NA	NA	NA	NA	NA	NA	NA	NA	NA	NA
AIDA	41	3111.98	949.232	66	3171.89	1125.08	4	-0.0560318	0.198889	-0.445848	0.333784	-0.281723	0.778156	25.28	23.4595	NA	NA	NA	NA	NA	NA	NA	NA	NA	NA	NA	NA	NA
AIDA	27	3687.54	1289.33	27	3951.09	1246.92	5	-0.204788	0.272934	-0.739729	0.330153	-0.750321	0.453062	13.4241	12.8928	NA	NA	NA	NA	NA	NA	NA	NA	NA	NA	NA	NA	NA
AIF1	68	3414.07	1456.34	93	3123.16	1326.06	1	0.209442	0.159994	-0.104142	0.523025	1.30906	0.190515	39.0652	3.39134	-0.105865	-0.268012	0.0562813	-1.27966	0.200665	0.105873	-0.387952	0.599697	0.420202	0.674338	87.7271	0.269271	1.44767e-06
AIF1	21	7200.54	2014.18	23	5839.99	1793.89	2	0.702483	0.31186	0.0912489	1.31372	2.25256	0.0242869	10.2821	2.72831	NA	NA	NA	NA	NA	NA	NA	NA	NA	NA	NA	NA	NA
AIF1	182	1925.99	754.582	92	2567.97	1282.86	3	-0.66405	0.131074	-0.920951	-0.407149	-5.06621	4.05816e-07	58.2056	3.491	NA	NA	NA	NA	NA	NA	NA	NA	NA	NA	NA	NA	NA
AIF1	41	3333.91	1386.67	66	3122.2	1431.86	4	0.148563	0.19912	-0.241705	0.538831	0.746098	0.455608	25.2214	3.23709	NA	NA	NA	NA	NA	NA	NA	NA	NA	NA	NA	NA	NA
AIF1	27	3535.81	1575.34	27	3125.5	1047.16	5	0.302315	0.273837	-0.234396	0.839027	1.104	0.269595	13.3357	2.9048	NA	NA	NA	NA	NA	NA	NA	NA	NA	NA	NA	NA	NA
AIFM1	68	289.084	51.4233	93	332.322	121.268	1	-0.438684	0.161466	-0.755151	-0.122216	-2.71688	0.00659002	38.3565	3.84513	0.000700456	-0.161151	0.162552	0.00848225	0.993232	-0.0412373	-0.506482	0.424008	-0.173723	0.862083	86.1233	0.233998	8.48312e-06
AIFM1	21	696.221	88.4257	23	642.759	86.1331	2	0.601866	0.309223	-0.00419859	1.20793	1.94639	0.0516084	10.4582	3.03383	NA	NA	NA	NA	NA	NA	NA	NA	NA	NA	NA	NA	NA
AIFM1	182	219.173	45.5419	92	199.48	45.1763	3	0.432384	0.129268	0.179023	0.685744	3.34486	0.00082323	59.8437	3.9887	NA	NA	NA	NA	NA	NA	NA	NA	NA	NA	NA	NA	NA
AIFM1	41	292.76	39.7945	66	344.335	134.246	4	-0.472191	0.201553	-0.867227	-0.0771554	-2.34277	0.0191412	24.6163	3.64137	NA	NA	NA	NA	NA	NA	NA	NA	NA	NA	NA	NA	NA
AIFM1	27	283.501	65.7595	27	302.959	75.6293	5	-0.270586	0.273506	-0.806647	0.265476	-0.989324	0.322505	13.368	3.2383	NA	NA	NA	NA	NA	NA	NA	NA	NA	NA	NA	NA	NA
AIG1	68	281.104	131.823	93	230.325	135.888	1	0.376622	0.160966	0.0611342	0.69211	2.33976	0.0192962	38.5949	4.40053	0.0461037	-0.115543	0.20775	0.559008	0.576156	0.208912	-0.228131	0.645955	0.936887	0.348817	84.266	0.201335	4.13647e-05
AIG1	21	353.167	67.2051	23	333.407	53.6118	2	0.32092	0.303945	-0.274802	0.916642	1.05585	0.291038	10.8245	3.40463	NA	NA	NA	NA	NA	NA	NA	NA	NA	NA	NA	NA	NA
AIG1	182	210.147	142.895	92	277.874	169.263	3	-0.443683	0.129339	-0.697182	-0.190183	-3.43039	0.000602713	59.7781	4.58582	NA	NA	NA	NA	NA	NA	NA	NA	NA	NA	NA	NA	NA
AIG1	41	282.408	123.468	66	243.285	149.299	4	0.277406	0.199788	-0.114171	0.668982	1.3885	0.164984	25.0532	4.14507	NA	NA	NA	NA	NA	NA	NA	NA	NA	NA	NA	NA	NA
AIG1	27	279.123	146.015	27	198.644	90.2515	5	0.653428	0.27989	0.104853	1.202	2.33459	0.0195651	12.7651	3.57559	NA	NA	NA	NA	NA	NA	NA	NA	NA	NA	NA	NA	NA
AIM1	68	344.128	84.3825	93	316.487	105.418	1	0.283281	0.160356	-0.0310109	0.597573	1.76658	0.0772993	38.8893	2.89666	-0.179444	-0.342208	-0.0166806	-2.16083	0.0307086	-0.187975	-0.720958	0.345008	-0.691248	0.489409	89.3315	0.319512	1.42515e-07
AIM1	21	799.997	98.466	23	957.614	153.336	2	-1.18951	0.329784	-1.83587	-0.543143	-3.60693	0.000309842	9.19478	2.33498	NA	NA	NA	NA	NA	NA	NA	NA	NA	NA	NA	NA	NA
AIM1	182	422.57	97.1059	92	492.677	137.646	3	-0.622506	0.130696	-0.878666	-0.366346	-4.763	1.90739e-06	58.5428	2.97095	NA	NA	NA	NA	NA	NA	NA	NA	NA	NA	NA	NA	NA
AIM1	41	341.933	78.6806	66	308.448	100.504	4	0.358253	0.200411	-0.0345446	0.751051	1.78759	0.0738414	24.8977	2.78028	NA	NA	NA	NA	NA	NA	NA	NA	NA	NA	NA	NA	NA
AIM1	27	347.46	93.838	27	336.138	116.212	5	0.105644	0.27237	-0.428192	0.639479	0.387867	0.698114	13.4797	2.54002	NA	NA	NA	NA	NA	NA	NA	NA	NA	NA	NA	NA	NA
AIM2	68	1625.15	901.776	93	1335.73	841.873	1	0.332014	0.160653	0.0171391	0.646889	2.06665	0.0387674	38.7454	11.9851	0.240885	0.0796018	0.402168	2.92731	0.00341905	0.316218	0.037508	0.594928	2.22373	0.0261666	60.4749	0.0576277	0.0384518
AIM2	21	1139.75	362.773	23	950.251	254.218	2	0.599011	0.309153	-0.00691877	1.20494	1.93758	0.052674	10.4629	6.52727	NA	NA	NA	NA	NA	NA	NA	NA	NA	NA	NA	NA	NA
AIM2	182	756.627	598.341	92	706.661	556.972	3	0.0852007	0.127975	-0.165625	0.336026	0.665762	0.505563	61.0593	13.5126	NA	NA	NA	NA	NA	NA	NA	NA	NA	NA	NA	NA	NA
AIM2	41	1471.08	585.706	66	1467.51	934.329	4	0.00432549	0.198851	-0.385416	0.394067	0.0217524	0.982645	25.2897	10.2913	NA	NA	NA	NA	NA	NA	NA	NA	NA	NA	NA	NA	NA
AIM2	27	1859.12	1213.88	27	1013.58	416.657	5	0.91822	0.28722	0.355279	1.48116	3.19692	0.00138902	12.1219	7.13659	NA	NA	NA	NA	NA	NA	NA	NA	NA	NA	NA	NA	NA
AIMP2	68	1454.74	406.606	93	1829.92	836.602	1	-0.542002	0.162462	-0.860421	-0.223583	-3.33618	0.000849369	37.8877	2.20827	-0.00769222	-0.170969	0.155585	-0.0923368	0.92643	0.0177768	-0.588495	0.624049	0.0574692	0.954171	91.6895	0.426449	8.85852e-10
AIMP2	21	1829.13	263.542	23	1508.51	222.3	2	1.29673	0.33479	0.640551	1.95291	3.87325	0.000107391	8.92183	1.8569	NA	NA	NA	NA	NA	NA	NA	NA	NA	NA	NA	NA	NA
AIMP2	182	1196.83	327.97	92	1047.26	334.881	3	0.451578	0.129389	0.197979	0.705176	3.49007	0.0004829	59.7314	2.25637	NA	NA	NA	NA	NA	NA	NA	NA	NA	NA	NA	NA	NA
AIMP2	41	1695.23	278.233	66	2078.11	856.913	4	-0.546387	0.20246	-0.943202	-0.149572	-2.69874	0.0069603	24.3961	2.13932	NA	NA	NA	NA	NA	NA	NA	NA	NA	NA	NA	NA	NA
AIMP2	27	1089.54	277.927	27	1223.21	319.704	5	-0.43977	0.275691	-0.980115	0.100575	-1.59515	0.110678	13.1569	1.99023	NA	NA	NA	NA	NA	NA	NA	NA	NA	NA	NA	NA	NA
AIP	68	1911.51	508.52	93	2109.69	526.637	1	-0.379976	0.160991	-0.695513	-0.0644385	-2.36022	0.0182639	38.5829	2.86113	0.116533	-0.0460129	0.279079	1.40514	0.159978	0.0172243	-0.517427	0.551876	0.0631421	0.949653	89.5285	0.323594	1.01944e-07
AIP	21	1574.74	226.66	23	1443.08	254.332	2	0.535303	0.307691	-0.0677604	1.13837	1.73974	0.0819044	10.5626	2.39081	NA	NA	NA	NA	NA	NA	NA	NA	NA	NA	NA	NA	NA
AIP	182	1784.62	447.645	92	1488.85	409.658	3	0.677581	0.131203	0.420429	0.934734	5.16439	2.4122e-07	58.0919	2.9342	NA	NA	NA	NA	NA	NA	NA	NA	NA	NA	NA	NA	NA
AIP	41	1989.99	528.267	66	2153.6	548.487	4	-0.300314	0.199948	-0.692206	0.0915772	-1.50196	0.133108	25.0129	2.75048	NA	NA	NA	NA	NA	NA	NA	NA	NA	NA	NA	NA	NA
AIP	27	1792.34	461.063	27	2002.35	460.899	5	-0.448975	0.27584	-0.989611	0.0916605	-1.62767	0.103595	13.1428	2.50199	NA	NA	NA	NA	NA	NA	NA	NA	NA	NA	NA	NA	NA
AIRE	68	7197.1	2157.87	93	7304.69	2167.05	1	-0.0495018	0.159582	-0.362276	0.263273	-0.310197	0.756411	39.2675	12.8772	0.153568	-0.00719362	0.31433	1.87226	0.0611705	0.100291	-0.168619	0.369202	0.730976	0.464794	58.4687	0.0521901	0.0471184
AIRE	21	30903.1	6835.65	23	31743.2	3886.44	2	-0.150225	0.30229	-0.742701	0.442252	-0.496956	0.61922	10.9434	6.96529	NA	NA	NA	NA	NA	NA	NA	NA	NA	NA	NA	NA	NA
AIRE	182	10001.1	1233.98	92	9419.97	1490.15	3	0.437323	0.129299	0.183902	0.690744	3.38227	0.000718905	59.8152	14.512	NA	NA	NA	NA	NA	NA	NA	NA	NA	NA	NA	NA	NA
AIRE	41	7304.95	2351.59	66	7607.19	2292.6	4	-0.129609	0.199056	-0.519752	0.260533	-0.65112	0.514969	25.2377	10.8917	NA	NA	NA	NA	NA	NA	NA	NA	NA	NA	NA	NA	NA
AIRE	27	7033.33	1856.18	27	6565.24	1636.08	5	0.263663	0.273438	-0.272266	0.799592	0.964252	0.33492	13.3746	7.87659	NA	NA	NA	NA	NA	NA	NA	NA	NA	NA	NA	NA	NA
AK1	68	212.56	108.148	93	287.992	184.788	1	-0.477826	0.161819	-0.794986	-0.160666	-2.95284	0.00314865	38.1892	3.14951	-0.0219858	-0.18419	0.140219	-0.265661	0.7905	-0.166108	-0.676497	0.344282	-0.637876	0.523555	88.5328	0.291324	4.91191e-07
AK1	21	742.315	205.468	23	797.026	169.54	2	-0.286535	0.303516	-0.881415	0.308346	-0.944051	0.345144	10.8552	2.60793	NA	NA	NA	NA	NA	NA	NA	NA	NA	NA	NA	NA	NA
AK1	182	442.34	176.806	92	334.524	219.472	3	0.559591	0.130168	0.304466	0.814717	4.29898	1.71588e-05	59.0185	3.24393	NA	NA	NA	NA	NA	NA	NA	NA	NA	NA	NA	NA	NA
AK1	41	252.838	108.322	66	338.412	192.129	4	-0.51401	0.202048	-0.910017	-0.118002	-2.54399	0.0109594	24.4957	3.01071	NA	NA	NA	NA	NA	NA	NA	NA	NA	NA	NA	NA	NA
AK1	27	151.398	75.1326	27	164.744	79.4726	5	-0.170079	0.272696	-0.704553	0.364395	-0.623694	0.532829	13.4475	2.73458	NA	NA	NA	NA	NA	NA	NA	NA	NA	NA	NA	NA	NA
AK2	68	580.01	148.46	93	692.186	225.753	1	-0.566969	0.162733	-0.885919	-0.248019	-3.48405	0.000493888	37.7616	5.83679	-0.31026	-0.472502	-0.148017	-3.74808	0.000178192	-0.239157	-0.623402	0.145089	-1.21989	0.222506	79.1646	0.144845	0.000718543
AK2	21	959.513	144.249	23	842.694	122.951	2	0.859218	0.31672	0.238458	1.47998	2.71286	0.0066705	9.96893	4.07902	NA	NA	NA	NA	NA	NA	NA	NA	NA	NA	NA	NA	NA
AK2	182	356.594	107.747	92	380.038	133.878	3	-0.199579	0.12821	-0.450866	0.0517081	-1.55666	0.119552	60.8353	6.20028	NA	NA	NA	NA	NA	NA	NA	NA	NA	NA	NA	NA	NA
AK2	41	578.248	157.924	66	708.632	239.693	4	-0.609782	0.203336	-1.00831	-0.21125	-2.99888	0.00270973	24.1863	5.37083	NA	NA	NA	NA	NA	NA	NA	NA	NA	NA	NA	NA	NA
AK2	27	582.686	135.701	27	651.984	185.309	5	-0.420504	0.275391	-0.960261	0.119252	-1.52694	0.126777	13.1856	4.53134	NA	NA	NA	NA	NA	NA	NA	NA	NA	NA	NA	NA	NA
AK2P2	68	245.054	78.7557	93	242.905	108.134	1	0.0220902	0.159562	-0.290646	0.334827	0.138442	0.889891	39.2771	26.2955	-0.0286141	-0.188952	0.131724	-0.349777	0.726506	-0.0253789	-0.220681	0.169923	-0.254692	0.798961	25.3293	0.0125691	0.252602
AK2P2	21	628.185	143.057	23	676.723	101.02	2	-0.38802	0.30492	-0.985653	0.209613	-1.27253	0.203186	10.7554	9.47458	NA	NA	NA	NA	NA	NA	NA	NA	NA	NA	NA	NA	NA
AK2P2	182	432.023	164.215	92	441.639	194.386	3	-0.054834	0.127944	-0.305599	0.195931	-0.428579	0.66823	61.0887	34.5557	NA	NA	NA	NA	NA	NA	NA	NA	NA	NA	NA	NA	NA
AK2P2	41	237.359	67.1687	66	253.544	119.888	4	-0.155953	0.199148	-0.546275	0.234369	-0.783104	0.433566	25.2145	19.1465	NA	NA	NA	NA	NA	NA	NA	NA	NA	NA	NA	NA	NA
AK2P2	27	256.74	93.8462	27	216.899	66.7267	5	0.482218	0.276399	-0.0595152	1.02395	1.74464	0.0810474	13.0896	11.2403	NA	NA	NA	NA	NA	NA	NA	NA	NA	NA	NA	NA	NA
AK3	68	1005.22	276.172	93	1157.61	374.483	1	-0.450635	0.161571	-0.767308	-0.133963	-2.78909	0.00528562	38.3068	33.6696	-0.274849	-0.435844	-0.113853	-3.34602	0.000819813	-0.281536	-0.45373	-0.109343	-3.20454	0.00135277	8.77845	0.00359532	0.356411
AK3	21	2085.74	386.321	23	2172.74	328.184	2	-0.239279	0.303005	-0.833157	0.3546	-0.789686	0.429711	10.8918	10.4814	NA	NA	NA	NA	NA	NA	NA	NA	NA	NA	NA	NA	NA
AK3	182	594.629	165.77	92	609.065	173.446	3	-0.0854981	0.127975	-0.336325	0.165328	-0.668084	0.50408	61.059	50.0678	NA	NA	NA	NA	NA	NA	NA	NA	NA	NA	NA	NA	NA
AK3	41	1034.94	271.047	66	1200.6	384.594	4	-0.475701	0.201593	-0.870816	-0.0805867	-2.35971	0.018289	24.6065	22.6066	NA	NA	NA	NA	NA	NA	NA	NA	NA	NA	NA	NA	NA
AK3	27	960.084	282.861	27	1052.51	332.084	5	-0.295299	0.273761	-0.831861	0.241263	-1.07867	0.280733	13.3431	12.7323	NA	NA	NA	NA	NA	NA	NA	NA	NA	NA	NA	NA	NA
AK3L1	68	54.1765	20.1301	93	49.9153	35.036	1	0.142883	0.159761	-0.170242	0.456009	0.894358	0.37113	39.1795	12.1116	0.20118	0.0400661	0.362294	2.44737	0.0143903	0.281314	0.00329498	0.559333	1.98319	0.0473459	60.2687	0.0570421	0.0393039
AK3L1	21	415.451	74.8406	23	345.957	47.6163	2	1.09919	0.325849	0.460539	1.73784	3.37332	0.000742688	9.4182	6.12672	NA	NA	NA	NA	NA	NA	NA	NA	NA	NA	NA	NA	NA
AK3L1	182	57.9201	23.5768	92	55.5717	19.485	3	0.105058	0.128002	-0.145821	0.355937	0.820754	0.411787	61.0333	13.619	NA	NA	NA	NA	NA	NA	NA	NA	NA	NA	NA	NA	NA
AK3L1	41	52.7069	17.4029	66	51.4044	40.3513	4	0.0385856	0.198869	-0.351191	0.428362	0.194025	0.846156	25.2851	10.3529	NA	NA	NA	NA	NA	NA	NA	NA	NA	NA	NA	NA	NA
AK3L1	27	56.408	23.8685	27	46.2752	15.9244	5	0.492181	0.276575	-0.0498959	1.03426	1.77956	0.0751484	13.073	7.48863	NA	NA	NA	NA	NA	NA	NA	NA	NA	NA	NA	NA	NA
AKAP1	68	4.28162	12.171	93	1.78483	11.5726	1	0.210087	0.159997	-0.103502	0.523675	1.31306	0.189161	39.0639	4.95175	-0.0683773	-0.229948	0.0931931	-0.829466	0.406841	-0.135027	-0.550368	0.280314	-0.637183	0.524006	82.3538	0.17635	0.000147519
AKAP1	21	335.765	64.0991	23	407.021	61.2784	2	-1.11716	0.326611	-1.75731	-0.477016	-3.42047	0.000625135	9.37431	3.53327	NA	NA	NA	NA	NA	NA	NA	NA	NA	NA	NA	NA	NA
AKAP1	182	6.00583	18.7534	92	11.6981	25.2137	3	-0.268575	0.128443	-0.520319	-0.0168316	-2.09101	0.0365274	60.6148	5.18545	NA	NA	NA	NA	NA	NA	NA	NA	NA	NA	NA	NA	NA
AKAP1	41	4.54902	12.1668	66	-0.203713	9.23181	4	0.451655	0.201324	0.0570666	0.846243	2.24342	0.0248697	24.6722	4.61082	NA	NA	NA	NA	NA	NA	NA	NA	NA	NA	NA	NA	NA
AKAP1	27	3.87556	12.3976	27	6.64572	15.0415	5	-0.19807	0.272884	-0.732914	0.336774	-0.725839	0.467938	13.429	3.98699	NA	NA	NA	NA	NA	NA	NA	NA	NA	NA	NA	NA	NA
AKAP10	68	329.292	123.17	93	338.446	118.71	1	-0.075537	0.159614	-0.388375	0.237301	-0.473247	0.636037	39.2515	16.8475	-0.011641	-0.172122	0.14884	-0.142172	0.886944	0.0155848	-0.223445	0.254615	0.12779	0.898315	47.7052	0.0338793	0.105318
AKAP10	21	542.52	80.1565	23	513.244	75.9784	2	0.368612	0.30462	-0.228431	0.965656	1.21007	0.226251	10.7767	7.89437	NA	NA	NA	NA	NA	NA	NA	NA	NA	NA	NA	NA	NA
AKAP10	182	246.378	144.907	92	246.245	143.217	3	0.000919227	0.127922	-0.249804	0.251642	0.00718583	0.994267	61.1095	19.9031	NA	NA	NA	NA	NA	NA	NA	NA	NA	NA	NA	NA	NA
AKAP10	41	320.211	107.618	66	360.954	116.909	4	-0.356526	0.200396	-0.749295	0.0362419	-1.77911	0.0752214	24.9014	13.5066	NA	NA	NA	NA	NA	NA	NA	NA	NA	NA	NA	NA	NA
AKAP10	27	343.082	144.736	27	283.425	106.135	5	0.46325	0.276075	-0.0778477	1.00435	1.67798	0.0933503	13.1203	9.08291	NA	NA	NA	NA	NA	NA	NA	NA	NA	NA	NA	NA	NA
AKAP11	68	333.908	102.229	93	332.534	102.878	1	0.0133288	0.159559	-0.299401	0.326059	0.0835352	0.933426	39.2786	17.409	0.00413075	-0.156344	0.164606	0.050451	0.959763	-0.0454873	-0.281165	0.19019	-0.378286	0.705218	46.27	0.0319826	0.114176
AKAP11	21	1039.39	234.105	23	1177.41	203.738	2	-0.61969	0.309662	-1.22662	-0.0127643	-2.00118	0.0453726	10.4286	7.82027	NA	NA	NA	NA	NA	NA	NA	NA	NA	NA	NA	NA	NA
AKAP11	182	275.024	97.2473	92	264.29	98.762	3	0.109499	0.128009	-0.141394	0.360391	0.855399	0.39233	61.0267	20.6745	NA	NA	NA	NA	NA	NA	NA	NA	NA	NA	NA	NA	NA
AKAP11	41	332.794	101.908	66	314.464	92.5532	4	0.189123	0.199287	-0.201472	0.579719	0.949001	0.34262	25.1792	13.9474	NA	NA	NA	NA	NA	NA	NA	NA	NA	NA	NA	NA	NA
AKAP11	27	335.601	104.636	27	376.706	114.806	5	-0.368804	0.27465	-0.907108	0.1695	-1.34282	0.179332	13.2569	9.30967	NA	NA	NA	NA	NA	NA	NA	NA	NA	NA	NA	NA	NA
AKAP13	68	1487.89	387.597	93	1496.81	445.223	1	-0.0210336	0.159562	-0.333769	0.291702	-0.131821	0.895126	39.2773	11.0311	0.231535	0.0704285	0.392642	2.81677	0.00485092	0.168403	-0.119594	0.4564	1.14607	0.251767	63.7046	0.0651925	0.0263324
AKAP13	21	3182.78	362.629	23	3107.89	426.713	2	0.185017	0.30253	-0.407931	0.777966	0.611566	0.540825	10.926	6.38093	NA	NA	NA	NA	NA	NA	NA	NA	NA	NA	NA	NA	NA
AKAP13	182	1526.64	258.787	92	1374.76	291.251	3	0.560802	0.130178	0.305658	0.815946	4.30796	1.64768e-05	59.0098	12.1745	NA	NA	NA	NA	NA	NA	NA	NA	NA	NA	NA	NA	NA
AKAP13	41	1519.64	360.583	66	1523.14	413.129	4	-0.00880624	0.198852	-0.398549	0.380937	-0.0442854	0.964677	25.2895	9.54794	NA	NA	NA	NA	NA	NA	NA	NA	NA	NA	NA	NA	NA
AKAP13	27	1439.68	427.901	27	1432.46	518.321	5	0.014985	0.27217	-0.518458	0.548428	0.0550577	0.956092	13.4996	7.18036	NA	NA	NA	NA	NA	NA	NA	NA	NA	NA	NA	NA	NA
AKAP7	68	135.102	72.7245	93	137.578	76.1886	1	-0.0329786	0.159568	-0.345727	0.279769	-0.206674	0.836264	39.2742	30.8878	-0.0264689	-0.186761	0.133823	-0.323648	0.746205	-0.0173885	-0.198275	0.163498	-0.188409	0.850556	15.7376	0.00691322	0.314247
AKAP7	21	1176.73	197.014	23	1063.85	198.407	2	0.560596	0.308253	-0.0435688	1.16476	1.81862	0.068969	10.5241	9.81037	NA	NA	NA	NA	NA	NA	NA	NA	NA	NA	NA	NA	NA
AKAP7	182	54.3358	38.5919	92	58.7063	44.4426	3	-0.107235	0.128005	-0.358121	0.143651	-0.83774	0.402177	61.0301	42.9211	NA	NA	NA	NA	NA	NA	NA	NA	NA	NA	NA	NA	NA
AKAP7	41	131.234	59.7389	66	128.052	74.9836	4	0.0454054	0.198876	-0.344385	0.435196	0.22831	0.819405	25.2833	21.5216	NA	NA	NA	NA	NA	NA	NA	NA	NA	NA	NA	NA	NA
AKAP7	27	140.974	89.8843	27	160.864	75.4314	5	-0.236238	0.273188	-0.771676	0.2992	-0.864746	0.387178	13.3992	12.2632	NA	NA	NA	NA	NA	NA	NA	NA	NA	NA	NA	NA	NA
AKAP8	68	480.811	115.927	93	465.862	106.64	1	0.134468	0.159738	-0.178613	0.447548	0.841803	0.399898	39.1909	12.9472	0.123439	-0.0373046	0.284183	1.50511	0.132297	0.065359	-0.203348	0.334066	0.476732	0.633553	58.1308	0.0517207	0.0486582
AKAP8	21	1522.98	217.37	23	1650.88	287.153	2	-0.490054	0.306749	-1.09127	0.111162	-1.59758	0.110137	10.6276	6.85799	NA	NA	NA	NA	NA	NA	NA	NA	NA	NA	NA	NA	NA
AKAP8	182	422.92	91.9856	92	405.273	95.4376	3	0.188911	0.12818	-0.0623172	0.44014	1.47379	0.140537	60.8637	14.6733	NA	NA	NA	NA	NA	NA	NA	NA	NA	NA	NA	NA	NA
AKAP8	41	519.654	114.929	66	470.23	105.348	4	0.449785	0.201304	0.0552364	0.844333	2.23436	0.0254596	24.6772	10.8408	NA	NA	NA	NA	NA	NA	NA	NA	NA	NA	NA	NA	NA
AKAP8	27	421.828	91.2048	27	455.185	111.03	5	-0.323554	0.27408	-0.86074	0.213632	-1.18051	0.237797	13.3121	7.88393	NA	NA	NA	NA	NA	NA	NA	NA	NA	NA	NA	NA	NA
AKAP8L	68	234.92	173.219	93	240.988	143.278	1	-0.038567	0.159572	-0.351323	0.274189	-0.24169	0.80902	39.2722	39.2722	-0.0372844	-0.197398	0.122829	-0.456401	0.648102	-0.0372844	-0.197398	0.122829	-0.456401	0.648102	0	0	0.679085
AKAP8L	21	310.787	41.5102	23	300.795	49.3836	2	0.214217	0.302771	-0.379202	0.807637	0.707523	0.479242	10.9087	10.9087	NA	NA	NA	NA	NA	NA	NA	NA	NA	NA	NA	NA	NA
AKAP8L	182	291.64	165.979	92	313.981	128.736	3	-0.144182	0.128072	-0.395199	0.106836	-1.12578	0.260258	60.9661	60.9661	NA	NA	NA	NA	NA	NA	NA	NA	NA	NA	NA	NA	NA
AKAP8L	41	267.28	199.091	66	271.642	156.978	4	-0.024856	0.198859	-0.414612	0.3649	-0.124994	0.900529	25.2878	25.2878	NA	NA	NA	NA	NA	NA	NA	NA	NA	NA	NA	NA	NA
AKAP8L	27	185.782	110.365	27	166.058	53.0916	5	0.224455	0.273088	-0.310788	0.759699	0.821914	0.411126	13.4089	13.4089	NA	NA	NA	NA	NA	NA	NA	NA	NA	NA	NA	NA	NA
AKAP9	68	5.59403	16.4328	93	9.01084	9.88901	1	-0.260533	0.160233	-0.574585	0.0535178	-1.62596	0.103957	38.9489	13.7421	-0.142862	-0.303652	0.0179282	-1.74143	0.0816088	-0.203728	-0.465443	0.0579878	-1.5257	0.127085	55.79	0.0470946	0.0599174
AKAP9	21	265.69	109.118	23	351.337	108.95	2	-0.771431	0.313887	-1.38664	-0.156224	-2.45767	0.0139841	10.1497	6.86721	NA	NA	NA	NA	NA	NA	NA	NA	NA	NA	NA	NA	NA
AKAP9	182	-26.9495	12.4603	92	-27.9884	11.1302	3	0.0861131	0.127976	-0.164715	0.336941	0.672886	0.50102	61.0583	15.7549	NA	NA	NA	NA	NA	NA	NA	NA	NA	NA	NA	NA	NA
AKAP9	41	5.64852	18.8145	66	10.4621	9.72851	4	-0.343616	0.200286	-0.73617	0.0489381	-1.71562	0.0862311	24.9286	11.4667	NA	NA	NA	NA	NA	NA	NA	NA	NA	NA	NA	NA	NA
AKAP9	27	5.51129	12.2986	27	5.46331	9.53993	5	0.00429608	0.272166	-0.529139	0.537731	0.0157848	0.987406	13.5	8.25294	NA	NA	NA	NA	NA	NA	NA	NA	NA	NA	NA	NA	NA
AKIRIN1	68	783.97	151.672	93	758.635	158.394	1	0.162057	0.159819	-0.151183	0.475297	1.014	0.310581	39.1509	21.0281	0.0459859	-0.114437	0.206409	0.561833	0.57423	0.0539187	-0.162361	0.270198	0.488622	0.62511	37.2383	0.0220133	0.17295
AKIRIN1	21	766.568	125.671	23	826.454	122.596	2	-0.474008	0.306434	-1.07461	0.126591	-1.54685	0.121899	10.6494	8.62702	NA	NA	NA	NA	NA	NA	NA	NA	NA	NA	NA	NA	NA
AKIRIN1	182	431.461	94.1385	92	437.125	114.731	3	-0.0556507	0.127945	-0.306417	0.195116	-0.43496	0.663592	61.0881	26.0531	NA	NA	NA	NA	NA	NA	NA	NA	NA	NA	NA	NA	NA
AKIRIN1	41	803.537	165.23	66	783.872	165.203	4	0.118177	0.199021	-0.271898	0.508251	0.593788	0.552654	25.2465	16.2278	NA	NA	NA	NA	NA	NA	NA	NA	NA	NA	NA	NA	NA
AKIRIN1	27	754.257	125.534	27	696.944	122.38	5	0.455628	0.275948	-0.0852215	0.996477	1.65113	0.0987115	13.1324	10.1874	NA	NA	NA	NA	NA	NA	NA	NA	NA	NA	NA	NA	NA
AKIRIN2	68	3915.03	1228.44	93	3557.7	1009.1	1	0.321314	0.160584	0.00657476	0.636053	2.00091	0.0454024	38.7789	7.54631	0.0867177	-0.074331	0.247766	1.05536	0.291263	0.186151	-0.155292	0.527595	1.06855	0.285272	74.0717	0.106728	0.00389257
AKIRIN2	21	6170.79	1369.42	23	6094.03	978.849	2	0.0638259	0.301908	-0.527902	0.655554	0.211409	0.832568	10.9711	5.05367	NA	NA	NA	NA	NA	NA	NA	NA	NA	NA	NA	NA	NA
AKIRIN2	182	3233.71	1260.33	92	3570.94	1068.74	3	-0.280332	0.12849	-0.532167	-0.0284973	-2.18175	0.0291279	60.5709	8.11442	NA	NA	NA	NA	NA	NA	NA	NA	NA	NA	NA	NA	NA
AKIRIN2	41	4228.6	1238.87	66	3814.24	1035.02	4	0.368278	0.200499	-0.0246922	0.761249	1.83681	0.0662379	24.8758	6.80608	NA	NA	NA	NA	NA	NA	NA	NA	NA	NA	NA	NA	NA
AKIRIN2	27	3438.87	1066.3	27	2930.61	591.23	5	0.581	0.278291	0.0355602	1.12644	2.08774	0.0368209	12.9123	5.42967	NA	NA	NA	NA	NA	NA	NA	NA	NA	NA	NA	NA	NA
AKNA	68	4169.86	1683.07	93	4239.43	1408.18	1	-0.0452519	0.159578	-0.358019	0.267515	-0.283573	0.776738	39.2694	21.9992	0.1173	-0.0431669	0.277767	1.43272	0.151939	0.0849126	-0.126896	0.296721	0.785735	0.432023	35.074	0.0199911	0.187453
AKNA	21	4307.79	939.156	23	4549.47	1238.03	2	-0.214623	0.302774	-0.808049	0.378804	-0.708854	0.478415	10.9084	8.95549	NA	NA	NA	NA	NA	NA	NA	NA	NA	NA	NA	NA	NA
AKNA	182	4739.57	1252.64	92	4373.18	1158.28	3	0.299027	0.128568	0.0470387	0.551014	2.32583	0.0200275	60.4975	27.3817	NA	NA	NA	NA	NA	NA	NA	NA	NA	NA	NA	NA	NA
AKNA	41	5144.94	1432.01	66	4814.4	1198.21	4	0.253949	0.199636	-0.137331	0.645229	1.27206	0.203352	25.0912	16.7096	NA	NA	NA	NA	NA	NA	NA	NA	NA	NA	NA	NA	NA
AKNA	27	2689.2	607.327	27	2833.95	732.693	5	-0.211988	0.272989	-0.747036	0.32306	-0.776545	0.437427	13.4187	10.5804	NA	NA	NA	NA	NA	NA	NA	NA	NA	NA	NA	NA	NA
AKR1A1	68	1453.97	412.436	93	1628.98	531.086	1	-0.359412	0.160841	-0.674654	-0.0441694	-2.23458	0.025445	38.6551	3.0836	0.0979967	-0.0644674	0.260461	1.18223	0.237114	0.122641	-0.395201	0.640482	0.464179	0.642519	88.6594	0.298426	4.08536e-07
AKR1A1	21	3862.78	719.923	23	3052.39	511.477	2	1.28453	0.334203	0.6295	1.93955	3.84355	0.000121266	8.95323	2.43832	NA	NA	NA	NA	NA	NA	NA	NA	NA	NA	NA	NA	NA
AKR1A1	182	1310.05	321.262	92	1154.95	337.854	3	0.473121	0.129532	0.219244	0.726999	3.65255	0.000259651	59.6001	3.17254	NA	NA	NA	NA	NA	NA	NA	NA	NA	NA	NA	NA	NA
AKR1A1	41	1647.59	376.153	66	1776.21	532.038	4	-0.266761	0.199717	-0.6582	0.124678	-1.33569	0.18165	25.0708	2.95584	NA	NA	NA	NA	NA	NA	NA	NA	NA	NA	NA	NA	NA
AKR1A1	27	1159.95	267.902	27	1269.1	317.572	5	-0.366154	0.274615	-0.904389	0.172081	-1.33334	0.182421	13.2603	2.67495	NA	NA	NA	NA	NA	NA	NA	NA	NA	NA	NA	NA	NA
AKR1B1	68	2470.79	827.162	93	2866.89	936.197	1	-0.442022	0.161495	-0.758546	-0.125498	-2.73707	0.00619898	38.3427	2.44628	0.0370929	-0.125733	0.199919	0.446495	0.65524	-0.166811	-0.742467	0.408844	-0.567951	0.570068	90.9812	0.382703	5.42223e-09
AKR1B1	21	2404.72	351.799	23	2590.61	689.995	2	-0.32877	0.30405	-0.924697	0.267157	-1.0813	0.279562	10.8171	2.1046	NA	NA	NA	NA	NA	NA	NA	NA	NA	NA	NA	NA	NA
AKR1B1	182	2235.87	740.264	92	1721.63	673.64	3	0.713582	0.131555	0.455738	0.971426	5.42419	5.8217e-08	57.7807	2.49994	NA	NA	NA	NA	NA	NA	NA	NA	NA	NA	NA	NA	NA
AKR1B1	41	2649.15	726.217	66	2964.57	1003.92	4	-0.344816	0.200296	-0.73739	0.0477572	-1.72153	0.0851545	24.9261	2.36507	NA	NA	NA	NA	NA	NA	NA	NA	NA	NA	NA	NA	NA
AKR1B1	27	2199.95	908.523	27	2628.13	705.906	5	-0.518685	0.277058	-1.06171	0.0243394	-1.87211	0.0611907	13.0274	2.17645	NA	NA	NA	NA	NA	NA	NA	NA	NA	NA	NA	NA	NA
AKR1C3	68	289.292	247.887	93	286.236	264.427	1	0.0118097	0.159559	-0.30092	0.324539	0.0740144	0.940999	39.2788	39.2788	-0.104104	-0.264247	0.0560389	-1.27411	0.202623	-0.104104	-0.264247	0.0560389	-1.27411	0.202623	0	0	0.81012
AKR1C3	21	853.712	481.862	23	862.029	446.765	2	-0.0176099	0.30183	-0.609185	0.573966	-0.0583437	0.953475	10.9768	10.9768	NA	NA	NA	NA	NA	NA	NA	NA	NA	NA	NA	NA	NA
AKR1C3	182	169.994	161.095	92	211.413	232.885	3	-0.219491	0.12827	-0.470896	0.0319139	-1.71116	0.0870512	60.7782	60.7782	NA	NA	NA	NA	NA	NA	NA	NA	NA	NA	NA	NA	NA
AKR1C3	41	223.038	179.587	66	245.038	224.076	4	-0.104889	0.198985	-0.494893	0.285115	-0.527118	0.598111	25.2556	25.2556	NA	NA	NA	NA	NA	NA	NA	NA	NA	NA	NA	NA	NA
AKR1C3	27	389.901	302.151	27	386.941	327.186	5	0.00926502	0.272167	-0.524173	0.542703	0.0340417	0.972844	13.4998	13.4998	NA	NA	NA	NA	NA	NA	NA	NA	NA	NA	NA	NA	NA
AKR1C4	68	41.2463	25.7805	93	41.0495	22.6912	1	0.00814778	0.159558	-0.30458	0.320876	0.0510647	0.959274	39.2792	39.2792	-0.0751616	-0.235208	0.0848849	-0.920445	0.35734	-0.0751616	-0.235208	0.0848849	-0.920445	0.35734	0	0	0.945368
AKR1C4	21	366.171	67.8886	23	372.476	57.5555	2	-0.0987754	0.302025	-0.690734	0.493183	-0.327044	0.743635	10.9626	10.9626	NA	NA	NA	NA	NA	NA	NA	NA	NA	NA	NA	NA	NA
AKR1C4	182	34.4693	23.9293	92	38.6857	35.5757	3	-0.148249	0.128081	-0.399283	0.102786	-1.15746	0.247085	60.9579	60.9579	NA	NA	NA	NA	NA	NA	NA	NA	NA	NA	NA	NA	NA
AKR1C4	41	37.2507	21.1997	66	37.314	21.6683	4	-0.00292356	0.198851	-0.392665	0.386818	-0.0147023	0.98827	25.2897	25.2897	NA	NA	NA	NA	NA	NA	NA	NA	NA	NA	NA	NA	NA
AKR1C4	27	47.3139	30.9495	27	50.1809	22.9374	5	-0.103729	0.272363	-0.63755	0.430093	-0.380848	0.703316	13.4804	13.4804	NA	NA	NA	NA	NA	NA	NA	NA	NA	NA	NA	NA	NA
AKR1D1	68	18105.4	3034.26	93	18730.3	3056.82	1	-0.204087	0.159972	-0.517627	0.109453	-1.27576	0.20204	39.076	3.4581	0.14927	-0.0129181	0.311459	1.80386	0.071254	0.0245486	-0.464439	0.513537	0.098396	0.921618	87.4997	0.263585	1.9137e-06
AKR1D1	21	39831.6	6911.65	23	41942.7	4333	2	-0.36319	0.304538	-0.960074	0.233695	-1.19259	0.23303	10.7824	2.8064	NA	NA	NA	NA	NA	NA	NA	NA	NA	NA	NA	NA	NA
AKR1D1	182	19236.2	1753.31	92	17960.5	2150.55	3	0.671168	0.131141	0.414136	0.928201	5.1179	3.08964e-07	58.146	3.56147	NA	NA	NA	NA	NA	NA	NA	NA	NA	NA	NA	NA	NA
AKR1D1	41	18070.2	3268.6	66	19366.8	3027.24	4	-0.412425	0.200915	-0.806212	-0.0186386	-2.05273	0.0400985	24.7727	3.29	NA	NA	NA	NA	NA	NA	NA	NA	NA	NA	NA	NA	NA
AKR1D1	27	18158.8	2698.8	27	17174.2	2571.11	5	0.368144	0.274641	-0.170143	0.906431	1.34046	0.180097	13.2577	2.94974	NA	NA	NA	NA	NA	NA	NA	NA	NA	NA	NA	NA	NA
AKR7A2	68	2310.8	593.2	93	2310.03	753.908	1	0.00111403	0.159557	-0.311613	0.313841	0.006982	0.994429	39.2795	7.02455	0.285484	0.123698	0.447269	3.45851	0.000543165	0.226961	-0.126554	0.580477	1.25832	0.208276	75.6717	0.116899	0.00248023
AKR7A2	21	3135.6	619.321	23	2762.1	426.829	2	0.695557	0.311666	0.0847031	1.30641	2.23174	0.0256322	10.2949	4.67213	NA	NA	NA	NA	NA	NA	NA	NA	NA	NA	NA	NA	NA
AKR7A2	182	2239.77	590.245	92	1899.39	572.85	3	0.580752	0.13034	0.32529	0.836214	4.45567	8.36315e-06	58.8633	7.46894	NA	NA	NA	NA	NA	NA	NA	NA	NA	NA	NA	NA	NA
AKR7A2	41	2365.31	581.944	66	2214.22	673.467	4	0.234332	0.19952	-0.15672	0.625383	1.17448	0.240203	25.1205	6.38132	NA	NA	NA	NA	NA	NA	NA	NA	NA	NA	NA	NA	NA
AKR7A2	27	2228.04	611.531	27	2544.23	892.762	5	-0.407243	0.275192	-0.946609	0.132123	-1.47985	0.138913	13.2047	5.19131	NA	NA	NA	NA	NA	NA	NA	NA	NA	NA	NA	NA	NA
AKR7A3	68	207.63	62.7392	93	203.207	55.4345	1	0.0750886	0.159614	-0.237748	0.387926	0.47044	0.638041	39.2518	11.0514	0.278893	0.117433	0.440353	3.38548	0.000710548	0.281416	-0.00780142	0.570634	1.9071	0.0565082	63.3425	0.0650094	0.0275731
AKR7A3	21	1027.31	124.975	23	921.945	89.741	2	0.958386	0.320252	0.330703	1.58607	2.9926	0.00276614	9.75026	5.96763	NA	NA	NA	NA	NA	NA	NA	NA	NA	NA	NA	NA	NA
AKR7A3	182	306.529	85.689	92	274.041	82.9004	3	0.382208	0.128975	0.129422	0.634995	2.96343	0.00304229	60.1159	12.2483	NA	NA	NA	NA	NA	NA	NA	NA	NA	NA	NA	NA	NA
AKR7A3	41	230.683	62.2844	66	209.719	50.8408	4	0.375164	0.200561	-0.0179278	0.768256	1.87058	0.061404	24.8604	9.50263	NA	NA	NA	NA	NA	NA	NA	NA	NA	NA	NA	NA	NA
AKR7A3	27	172.624	45.4361	27	187.289	63.568	5	-0.261588	0.273418	-0.797478	0.274302	-0.956733	0.338702	13.3766	7.15477	NA	NA	NA	NA	NA	NA	NA	NA	NA	NA	NA	NA	NA
AKT1	68	1858.24	527.881	93	1940.38	494.951	1	-0.16058	0.159814	-0.47381	0.152651	-1.00479	0.314999	39.1533	9.14734	0.122363	-0.0385598	0.283285	1.49032	0.136139	0.0512104	-0.262026	0.364447	0.32043	0.748642	69.2535	0.0837808	0.011229
AKT1	21	4531.68	463.453	23	4396.61	771.709	2	0.206103	0.3027	-0.387178	0.799385	0.680883	0.495946	10.9138	5.70099	NA	NA	NA	NA	NA	NA	NA	NA	NA	NA	NA	NA	NA
AKT1	182	2454.17	671.333	92	2189.06	558.322	3	0.415837	0.129167	0.162673	0.669	3.21936	0.00128476	59.9369	9.95372	NA	NA	NA	NA	NA	NA	NA	NA	NA	NA	NA	NA	NA
AKT1	41	2151.26	438.548	66	2089.24	456.988	4	0.136831	0.199079	-0.253358	0.527019	0.687317	0.491883	25.2318	8.10285	NA	NA	NA	NA	NA	NA	NA	NA	NA	NA	NA	NA	NA
AKT1	27	1413.29	284.963	27	1576.51	388.59	5	-0.472075	0.276224	-1.01346	0.069315	-1.70903	0.087446	13.1062	6.24685	NA	NA	NA	NA	NA	NA	NA	NA	NA	NA	NA	NA	NA
AKT3	68	14.2939	6.54255	93	16.1317	6.76788	1	-0.274062	0.160305	-0.588254	0.0401298	-1.70963	0.0873343	38.914	16.8133	-0.146321	-0.306987	0.0143452	-1.78497	0.0742668	-0.184774	-0.423558	0.0540097	-1.51665	0.129356	47.5946	0.0337791	0.105994
AKT3	21	405.035	65.8992	23	421.464	63.4167	2	-0.249709	0.30311	-0.843794	0.344375	-0.823824	0.41004	10.8843	7.95832	NA	NA	NA	NA	NA	NA	NA	NA	NA	NA	NA	NA	NA
AKT3	182	22.8263	9.66534	92	22.0119	9.22325	3	0.0853153	0.127975	-0.165511	0.336141	0.666657	0.504991	61.0592	19.9376	NA	NA	NA	NA	NA	NA	NA	NA	NA	NA	NA	NA	NA
AKT3	41	12.3724	5.356	66	15.5126	6.27953	4	-0.524454	0.202179	-0.920717	-0.128191	-2.59401	0.00948631	24.4641	13.3949	NA	NA	NA	NA	NA	NA	NA	NA	NA	NA	NA	NA	NA
AKT3	27	17.2118	7.17688	27	17.645	7.75524	5	-0.0571386	0.272225	-0.590691	0.476413	-0.209894	0.83375	13.4941	9.26907	NA	NA	NA	NA	NA	NA	NA	NA	NA	NA	NA	NA	NA
AKTIP	68	676.445	193.962	93	687.948	235.59	1	-0.0522751	0.159585	-0.365055	0.260505	-0.32757	0.743237	39.2661	10.9597	-0.297354	-0.458797	-0.13591	-3.60994	0.000306262	-0.246928	-0.536012	0.0421558	-1.67415	0.0941009	63.8184	0.0657758	0.0259491
AKTIP	21	1297.6	258.208	23	1392.84	242.187	2	-0.374201	0.304705	-0.971411	0.22301	-1.22808	0.219418	10.7706	6.30434	NA	NA	NA	NA	NA	NA	NA	NA	NA	NA	NA	NA	NA
AKTIP	182	587.667	192.46	92	715.445	234.703	3	-0.613941	0.130621	-0.869954	-0.357928	-4.70016	2.5996e-06	58.61	12.0718	NA	NA	NA	NA	NA	NA	NA	NA	NA	NA	NA	NA	NA
AKTIP	41	700.157	222.444	66	695.621	250.009	4	0.0187762	0.198855	-0.370973	0.408526	0.0944213	0.924774	25.2886	9.49494	NA	NA	NA	NA	NA	NA	NA	NA	NA	NA	NA	NA	NA
AKTIP	27	640.437	136.341	27	669.193	199.043	5	-0.166119	0.272671	-0.700546	0.368307	-0.609229	0.542372	13.45	7.13646	NA	NA	NA	NA	NA	NA	NA	NA	NA	NA	NA	NA	NA
ALAD	68	297.727	124.75	93	285.348	91.1514	1	0.115563	0.159691	-0.197424	0.428551	0.723671	0.469268	39.214	12.899	0.187379	0.0263621	0.348395	2.28085	0.0225571	0.249345	-0.0209349	0.519626	1.80815	0.0705828	58.0901	0.0520244	0.048845
ALAD	21	916.553	124.473	23	787.861	92.0029	2	1.16285	0.328595	0.518812	1.80688	3.53884	0.000401884	9.26143	6.25004	NA	NA	NA	NA	NA	NA	NA	NA	NA	NA	NA	NA	NA
ALAD	182	197.638	67.4964	92	188.958	72.5047	3	0.125072	0.128035	-0.125872	0.376017	0.976857	0.32864	61.0015	14.6161	NA	NA	NA	NA	NA	NA	NA	NA	NA	NA	NA	NA	NA
ALAD	41	299.723	111.786	66	291.245	99.1716	4	0.0808104	0.198931	-0.309087	0.470708	0.406224	0.684578	25.2695	10.9173	NA	NA	NA	NA	NA	NA	NA	NA	NA	NA	NA	NA	NA
ALAD	27	294.696	144.44	27	270.934	67.1417	5	0.207916	0.272958	-0.327071	0.742903	0.761716	0.446229	13.4218	7.90325	NA	NA	NA	NA	NA	NA	NA	NA	NA	NA	NA	NA	NA
ALAS2	68	18107.2	7074.53	93	14728.9	8399.1	1	0.427331	0.161369	0.111054	0.743608	2.64816	0.00809306	38.4026	38.4026	0.395402	0.233928	0.556876	4.79937	1.59165e-06	0.395402	0.233928	0.556876	4.79937	1.59165e-06	0	0	0.987746
ALAS2	21	3263.53	7325.25	23	1902.71	3057.78	2	0.242179	0.303034	-0.351756	0.836114	0.799181	0.424185	10.8898	10.8898	NA	NA	NA	NA	NA	NA	NA	NA	NA	NA	NA	NA	NA
ALAS2	182	13659.1	6736.8	92	10847.2	7863.88	3	0.39308	0.129035	0.140175	0.645985	3.0463	0.00231679	60.0596	60.0596	NA	NA	NA	NA	NA	NA	NA	NA	NA	NA	NA	NA	NA
ALAS2	41	17858.4	7420.77	66	14385.3	8362.72	4	0.43012	0.201095	0.0359804	0.824259	2.13889	0.0324449	24.7284	24.7284	NA	NA	NA	NA	NA	NA	NA	NA	NA	NA	NA	NA	NA
ALAS2	27	18485	6633.75	27	15569	8587.8	5	0.374524	0.274727	-0.163932	0.912979	1.36326	0.172802	13.2494	13.2494	NA	NA	NA	NA	NA	NA	NA	NA	NA	NA	NA	NA	NA
ALCAM	68	346.947	196.952	93	340.182	192.545	1	0.034632	0.159569	-0.278118	0.347382	0.217034	0.828182	39.2736	3.90498	-0.350992	-0.513816	-0.188168	-4.22501	2.38932e-05	-0.223675	-0.685466	0.238116	-0.949337	0.342449	85.9565	0.230621	9.95482e-06
ALCAM	21	905.307	203.536	23	953.375	194.101	2	-0.237627	0.302989	-0.831474	0.35622	-0.784277	0.432877	10.893	3.10151	NA	NA	NA	NA	NA	NA	NA	NA	NA	NA	NA	NA	NA
ALCAM	182	207.709	113.179	92	351.218	222.688	3	-0.903055	0.133693	-1.16509	-0.641021	-6.75467	1.4316e-11	55.9474	4.02423	NA	NA	NA	NA	NA	NA	NA	NA	NA	NA	NA	NA	NA
ALCAM	41	338.873	113.917	66	338.113	198.178	4	0.00441221	0.198851	-0.385329	0.394154	0.0221885	0.982298	25.2897	3.70147	NA	NA	NA	NA	NA	NA	NA	NA	NA	NA	NA	NA	NA
ALCAM	27	359.207	282.375	27	345.24	181.551	5	0.0579879	0.272227	-0.475568	0.591543	0.213013	0.831317	13.4939	3.28161	NA	NA	NA	NA	NA	NA	NA	NA	NA	NA	NA	NA	NA
ALDH16A1	68	216.547	82.524	93	235.997	62.9128	1	-0.269485	0.16028	-0.583629	0.0446586	-1.68134	0.0926977	38.926	6.05139	0.0419742	-0.119251	0.203199	0.510268	0.609864	-0.0537463	-0.431496	0.324004	-0.278864	0.780349	78.8533	0.139561	0.000816554
ALDH16A1	21	514.638	60.9025	23	500.144	60.0035	2	0.235523	0.302968	-0.358283	0.82933	0.777387	0.436931	10.8945	4.32243	NA	NA	NA	NA	NA	NA	NA	NA	NA	NA	NA	NA	NA
ALDH16A1	182	231.89	95.545	92	198.236	71.6672	3	0.380174	0.128964	0.12741	0.632939	2.94791	0.00319926	60.1263	6.40233	NA	NA	NA	NA	NA	NA	NA	NA	NA	NA	NA	NA	NA
ALDH16A1	41	247.505	82.0744	66	245.611	63.822	4	0.0263658	0.19886	-0.363392	0.416123	0.132585	0.894521	25.2876	5.58327	NA	NA	NA	NA	NA	NA	NA	NA	NA	NA	NA	NA	NA
ALDH16A1	27	169.537	58.1354	27	212.495	54.8999	5	-0.748771	0.282266	-1.302	-0.19554	-2.65272	0.00798471	12.5512	4.56131	NA	NA	NA	NA	NA	NA	NA	NA	NA	NA	NA	NA	NA
ALDH18A1	68	290.475	125.109	93	388.852	218.874	1	-0.528567	0.162321	-0.846709	-0.210424	-3.25631	0.0011287	37.9536	3.3929	-0.0737032	-0.235862	0.0884552	-0.89083	0.37302	-0.161324	-0.654495	0.331848	-0.641133	0.521436	87.6303	0.268385	1.63235e-06
ALDH18A1	21	440.77	86.9386	23	405.829	87.5415	2	0.393257	0.305004	-0.20454	0.991054	1.28935	0.197277	10.7495	2.76692	NA	NA	NA	NA	NA	NA	NA	NA	NA	NA	NA	NA	NA
ALDH18A1	182	156.577	77.1069	92	124.968	73.5293	3	0.415156	0.129163	0.162	0.668311	3.21419	0.00130812	59.9406	3.50793	NA	NA	NA	NA	NA	NA	NA	NA	NA	NA	NA	NA	NA
ALDH18A1	41	288.761	96.2004	66	386.675	233.145	4	-0.504197	0.201928	-0.89997	-0.108425	-2.49691	0.012528	24.5248	3.23457	NA	NA	NA	NA	NA	NA	NA	NA	NA	NA	NA	NA	NA
ALDH18A1	27	293.078	161.508	27	394.174	183.247	5	-0.576838	0.278204	-1.12211	-0.0315677	-2.07343	0.0381319	12.9203	2.89199	NA	NA	NA	NA	NA	NA	NA	NA	NA	NA	NA	NA	NA
ALDH1A1	68	550.239	361.27	93	365.37	211.563	1	0.646913	0.163679	0.326108	0.967718	3.95232	7.73958e-05	37.3262	12.252	0.574695	0.41088	0.73851	6.87593	6.15866e-12	0.596918	0.32121	0.872627	4.24338	2.20175e-05	58.5169	0.0548284	0.0469004
ALDH1A1	21	2769.91	1426.83	23	1845.27	792.284	2	0.796937	0.314681	0.180173	1.4137	2.53252	0.0113245	10.0985	6.49972	NA	NA	NA	NA	NA	NA	NA	NA	NA	NA	NA	NA	NA
ALDH1A1	182	487.147	319.637	92	357.412	254.016	3	0.432281	0.129267	0.178922	0.685641	3.34409	0.000825539	59.8442	13.9785	NA	NA	NA	NA	NA	NA	NA	NA	NA	NA	NA	NA	NA
ALDH1A1	41	624.571	350.923	66	347.117	201.415	4	1.02642	0.211313	0.612252	1.44058	4.85734	1.18973e-06	22.3949	10.0521	NA	NA	NA	NA	NA	NA	NA	NA	NA	NA	NA	NA	NA
ALDH1A1	27	437.364	353.453	27	409.986	232.477	5	0.0901934	0.272315	-0.443534	0.623921	0.33121	0.740486	13.4852	7.75292	NA	NA	NA	NA	NA	NA	NA	NA	NA	NA	NA	NA	NA
ALDH1B1	68	27.8842	13.9072	93	30.1388	18.2965	1	-0.135263	0.15974	-0.448347	0.177822	-0.846769	0.397124	39.1898	39.1898	-0.0621918	-0.222354	0.0979705	-0.761063	0.446619	-0.0621918	-0.222354	0.0979705	-0.761063	0.446619	0	0	0.648851
ALDH1B1	21	349.888	55.1226	23	334.457	34.4965	2	0.333053	0.304108	-0.262988	0.929094	1.09518	0.273438	10.8129	10.8129	NA	NA	NA	NA	NA	NA	NA	NA	NA	NA	NA	NA	NA
ALDH1B1	182	34.3187	19.3254	92	34.8152	20.1644	3	-0.0252529	0.127927	-0.275985	0.225479	-0.197401	0.843514	61.1051	61.1051	NA	NA	NA	NA	NA	NA	NA	NA	NA	NA	NA	NA	NA
ALDH1B1	41	26.7822	12.4911	66	28.5639	17.4757	4	-0.112218	0.199005	-0.50226	0.277824	-0.563896	0.572825	25.2507	25.2507	NA	NA	NA	NA	NA	NA	NA	NA	NA	NA	NA	NA	NA
ALDH1B1	27	29.5578	15.9227	27	33.9885	19.984	5	-0.241674	0.273235	-0.777205	0.293857	-0.88449	0.376432	13.3945	13.3945	NA	NA	NA	NA	NA	NA	NA	NA	NA	NA	NA	NA	NA
ALDH2	68	953.662	393.134	93	800.291	391.95	1	0.388959	0.16106	0.0732883	0.70463	2.415	0.0157351	38.5502	3.11182	0.0340486	-0.128224	0.196322	0.411245	0.680893	0.21026	-0.303814	0.724333	0.801638	0.422762	88.6351	0.295415	4.2341e-07
ALDH2	21	3033.51	1284.55	23	2245.26	812.266	2	0.727776	0.312583	0.115125	1.34043	2.32826	0.019898	10.2346	2.54373	NA	NA	NA	NA	NA	NA	NA	NA	NA	NA	NA	NA	NA
ALDH2	182	662.817	277.934	92	839.789	426.49	3	-0.526742	0.129914	-0.781369	-0.272114	-4.05453	5.02358e-05	59.2495	3.20212	NA	NA	NA	NA	NA	NA	NA	NA	NA	NA	NA	NA	NA
ALDH2	41	970.128	376.244	66	748.552	401.22	4	0.561351	0.202659	0.164147	0.958554	2.76993	0.00560682	24.3483	2.9719	NA	NA	NA	NA	NA	NA	NA	NA	NA	NA	NA	NA	NA
ALDH2	27	928.659	423.573	27	926.764	343.14	5	0.00484529	0.272166	-0.52859	0.538281	0.0178027	0.985796	13.5	2.70644	NA	NA	NA	NA	NA	NA	NA	NA	NA	NA	NA	NA	NA
ALDH3A2	68	227.871	65.801	93	255.199	62.5987	1	-0.425204	0.161351	-0.741446	-0.108962	-2.63527	0.00840692	38.4111	2.65511	0.0112672	-0.151554	0.174088	0.135629	0.892115	0.0648253	-0.49192	0.62157	0.228211	0.819482	90.0826	0.350598	3.69306e-08
ALDH3A2	21	739.918	90.5239	23	619.116	63.9354	2	1.52602	0.346645	0.846611	2.20544	4.40226	1.07129e-05	8.32203	2.12422	NA	NA	NA	NA	NA	NA	NA	NA	NA	NA	NA	NA	NA
ALDH3A2	182	182.325	53.9745	92	165.366	44.8405	3	0.330952	0.128712	0.0786803	0.583223	2.57125	0.0101332	60.3615	2.72357	NA	NA	NA	NA	NA	NA	NA	NA	NA	NA	NA	NA	NA
ALDH3A2	41	250.313	67.3026	66	265.86	62.9684	4	-0.238734	0.199545	-0.629835	0.152367	-1.19639	0.231544	25.1141	2.56137	NA	NA	NA	NA	NA	NA	NA	NA	NA	NA	NA	NA	NA
ALDH3A2	27	193.791	46.7809	27	229.139	54.4016	5	-0.686639	0.280683	-1.23677	-0.13651	-2.44631	0.0144326	12.6931	2.32893	NA	NA	NA	NA	NA	NA	NA	NA	NA	NA	NA	NA	NA
ALDH3B1	68	337.851	171.004	93	306.242	173.195	1	0.182614	0.15989	-0.130765	0.495992	1.14212	0.253403	39.1164	5.41696	-0.0314807	-0.192808	0.129847	-0.382458	0.702122	0.134407	-0.263062	0.531876	0.662777	0.507473	80.9539	0.159041	0.000316432
ALDH3B1	21	1157.25	373.727	23	923.914	292.595	2	0.686689	0.311421	0.0763162	1.29706	2.20502	0.0274525	10.3111	3.90589	NA	NA	NA	NA	NA	NA	NA	NA	NA	NA	NA	NA	NA
ALDH3B1	182	386.38	171.322	92	473.888	217.117	3	-0.464457	0.129474	-0.718221	-0.210693	-3.58727	0.000334164	59.6535	5.68815	NA	NA	NA	NA	NA	NA	NA	NA	NA	NA	NA	NA	NA
ALDH3B1	41	362.162	164.39	66	327.142	186.245	4	0.195077	0.199315	-0.195572	0.585727	0.97874	0.327709	25.1722	5.03102	NA	NA	NA	NA	NA	NA	NA	NA	NA	NA	NA	NA	NA
ALDH3B1	27	300.935	177.293	27	255.155	124.919	5	0.294193	0.273749	-0.242345	0.830731	1.07468	0.282517	13.3443	4.27388	NA	NA	NA	NA	NA	NA	NA	NA	NA	NA	NA	NA	NA
ALDH5A1	68	364.057	295.65	93	348.722	353.393	1	0.0462088	0.159579	-0.26656	0.358977	0.289568	0.772147	39.269	39.269	-0.0445096	-0.204599	0.115579	-0.54493	0.585802	-0.0445096	-0.204599	0.115579	-0.54493	0.585802	0	0	0.771847
ALDH5A1	21	482.184	117.971	23	505.487	71.5497	2	-0.237195	0.302984	-0.831034	0.356643	-0.782864	0.433707	10.8933	10.8933	NA	NA	NA	NA	NA	NA	NA	NA	NA	NA	NA	NA	NA
ALDH5A1	182	338.853	329.335	92	375.768	410.706	3	-0.102653	0.127998	-0.353525	0.148219	-0.801986	0.422561	61.0367	61.0367	NA	NA	NA	NA	NA	NA	NA	NA	NA	NA	NA	NA	NA
ALDH5A1	41	325.939	284.823	66	291.666	317.304	4	0.111443	0.199003	-0.278595	0.501481	0.560009	0.575473	25.2512	25.2512	NA	NA	NA	NA	NA	NA	NA	NA	NA	NA	NA	NA	NA
ALDH5A1	27	421.939	307.683	27	488.191	402.168	5	-0.182352	0.272775	-0.716982	0.352277	-0.668508	0.503809	13.4397	13.4397	NA	NA	NA	NA	NA	NA	NA	NA	NA	NA	NA	NA	NA
ALDH6A1	68	209.929	51.3867	93	235.015	62.725	1	-0.428874	0.161382	-0.745177	-0.112571	-2.65751	0.00787202	38.3964	7.16131	-0.110932	-0.272086	0.0502221	-1.34916	0.177285	-0.160517	-0.509881	0.188847	-0.900516	0.367846	75.2151	0.113595	0.00283837
ALDH6A1	21	393.95	49.549	23	379.206	45.4873	2	0.305054	0.303741	-0.290268	0.900376	1.00432	0.315223	10.8391	4.85781	NA	NA	NA	NA	NA	NA	NA	NA	NA	NA	NA	NA	NA
ALDH6A1	182	260.07	122.396	92	235.964	86.0323	3	0.215497	0.128258	-0.0358835	0.466878	1.68019	0.0929209	60.7901	7.68964	NA	NA	NA	NA	NA	NA	NA	NA	NA	NA	NA	NA	NA
ALDH6A1	41	208.743	56.4341	66	234.752	64.6813	4	-0.418729	0.200979	-0.81264	-0.0248182	-2.08345	0.0372102	24.7571	6.49403	NA	NA	NA	NA	NA	NA	NA	NA	NA	NA	NA	NA	NA
ALDH6A1	27	211.729	43.5812	27	235.657	58.8392	5	-0.45546	0.275946	-0.996303	0.0853839	-1.65054	0.0988323	13.1327	5.27034	NA	NA	NA	NA	NA	NA	NA	NA	NA	NA	NA	NA	NA
ALDH7A1	68	48.4265	27.5252	93	69.6685	54.8218	1	-0.466006	0.161709	-0.78295	-0.149062	-2.88175	0.00395472	38.2411	38.2411	-0.306981	-0.468116	-0.145845	-3.73395	0.0001885	-0.306981	-0.468116	-0.145845	-3.73395	0.0001885	0	0	0.439781
ALDH7A1	21	328.547	44.3657	23	335.93	60.3352	2	-0.135947	0.302205	-0.728259	0.456364	-0.449851	0.652818	10.9495	10.9495	NA	NA	NA	NA	NA	NA	NA	NA	NA	NA	NA	NA	NA
ALDH7A1	182	29.5585	26.3265	92	33.9211	35.3931	3	-0.146632	0.128078	-0.397659	0.104396	-1.14486	0.252265	60.9612	60.9612	NA	NA	NA	NA	NA	NA	NA	NA	NA	NA	NA	NA	NA
ALDH7A1	41	47.8903	28.6716	66	71.3917	56.3651	4	-0.48867	0.201743	-0.884079	-0.0932603	-2.42224	0.0154253	24.5698	24.5698	NA	NA	NA	NA	NA	NA	NA	NA	NA	NA	NA	NA	NA
ALDH7A1	27	49.2407	26.2016	27	65.4565	51.6339	5	-0.390321	0.274947	-0.929207	0.148565	-1.41962	0.155717	13.2283	13.2283	NA	NA	NA	NA	NA	NA	NA	NA	NA	NA	NA	NA	NA
ALDH8A1	68	36.9166	10.7556	93	42.2394	15.9851	1	-0.37783	0.160975	-0.693335	-0.0623241	-2.34713	0.0189187	38.5906	15.366	-0.176377	-0.33718	-0.0155752	-2.1498	0.0315707	-0.18007	-0.428302	0.0681613	-1.42178	0.155089	51.2463	0.0391656	0.0843678
ALDH8A1	21	390.946	43.8923	23	381.834	47.5551	2	0.195184	0.30261	-0.397921	0.788288	0.645001	0.518927	10.9203	7.64886	NA	NA	NA	NA	NA	NA	NA	NA	NA	NA	NA	NA	NA
ALDH8A1	182	47.1964	36.1124	92	47.548	30.4141	3	-0.0102177	0.127923	-0.260942	0.240507	-0.0798738	0.936338	61.1088	18.0083	NA	NA	NA	NA	NA	NA	NA	NA	NA	NA	NA	NA	NA
ALDH8A1	41	36.414	10.0401	66	44.044	16.3308	4	-0.531032	0.202262	-0.927458	-0.134606	-2.62547	0.00865295	24.444	12.4882	NA	NA	NA	NA	NA	NA	NA	NA	NA	NA	NA	NA	NA
ALDH8A1	27	37.6796	11.9172	27	37.8281	14.4551	5	-0.0110425	0.272168	-0.544482	0.522397	-0.0405724	0.967637	13.4998	8.83073	NA	NA	NA	NA	NA	NA	NA	NA	NA	NA	NA	NA	NA
ALDH9A1	68	7596.56	2009.98	93	8060.39	1764.19	1	-0.246642	0.160163	-0.560556	0.0672722	-1.53994	0.123575	38.983	9.1968	-0.0120489	-0.172907	0.148809	-0.146809	0.883283	-0.0303648	-0.343418	0.282688	-0.190108	0.849224	68.9791	0.0830813	0.0118029
ALDH9A1	21	7076.74	810.377	23	6552.44	875.525	2	0.609236	0.309403	0.0028178	1.21565	1.96907	0.0489449	10.4461	5.59249	NA	NA	NA	NA	NA	NA	NA	NA	NA	NA	NA	NA	NA
ALDH9A1	182	6317.57	1453.15	92	6098.53	1363.27	3	0.153428	0.128092	-0.0976283	0.404485	1.19779	0.230998	60.9472	10.0514	NA	NA	NA	NA	NA	NA	NA	NA	NA	NA	NA	NA	NA
ALDH9A1	41	8492.62	1951.39	66	8471.4	1755.6	4	0.0114957	0.198853	-0.378248	0.40124	0.0578102	0.9539	25.2893	8.15503	NA	NA	NA	NA	NA	NA	NA	NA	NA	NA	NA	NA	NA
ALDH9A1	27	6235.89	1167.78	27	7055.71	1353.01	5	-0.639302	0.279564	-1.18724	-0.0913659	-2.28678	0.0222087	12.7949	6.20203	NA	NA	NA	NA	NA	NA	NA	NA	NA	NA	NA	NA	NA
ALDOA	68	3307.04	1579.16	93	3357.96	1683.33	1	-0.0308991	0.159567	-0.343645	0.281846	-0.193643	0.846455	39.2748	8.54887	-0.033546	-0.194441	0.127349	-0.408645	0.6828	0.0902798	-0.233334	0.413894	0.546778	0.584531	71.0335	0.0915128	0.00793001
ALDOA	21	2876.83	617.527	23	2410.33	464.126	2	0.844296	0.316219	0.224518	1.46407	2.66997	0.00758573	10.0006	5.22173	NA	NA	NA	NA	NA	NA	NA	NA	NA	NA	NA	NA	NA
ALDOA	182	3140.66	969.073	92	3451.69	1114.13	3	-0.304121	0.12859	-0.556152	-0.0520896	-2.36505	0.0180278	60.4766	9.25513	NA	NA	NA	NA	NA	NA	NA	NA	NA	NA	NA	NA	NA
ALDOA	41	4331.53	1153.44	66	4025.76	1538.84	4	0.216144	0.19942	-0.174713	0.607	1.08386	0.278426	25.1456	7.61723	NA	NA	NA	NA	NA	NA	NA	NA	NA	NA	NA	NA	NA
ALDOA	27	1751.32	459.293	27	1725.56	455.171	5	0.0555272	0.272222	-0.478018	0.589073	0.203978	0.838371	13.4944	6.038	NA	NA	NA	NA	NA	NA	NA	NA	NA	NA	NA	NA	NA
ALDOC	68	819.567	385.411	93	997.482	476.189	1	-0.402236	0.161163	-0.718111	-0.086362	-2.49583	0.0125663	38.5006	4.85524	-0.0298554	-0.191395	0.131684	-0.362237	0.717175	-0.0422785	-0.46039	0.375833	-0.198188	0.842898	82.688	0.179989	0.000120631
ALDOC	21	870.369	204.935	23	734.805	119.597	2	0.802924	0.314871	0.185788	1.42006	2.55001	0.010772	10.0864	3.58252	NA	NA	NA	NA	NA	NA	NA	NA	NA	NA	NA	NA	NA
ALDOC	182	929.576	305.564	92	832.099	398.717	3	0.286256	0.128514	0.0343734	0.538138	2.22743	0.0259184	60.5481	5.08893	NA	NA	NA	NA	NA	NA	NA	NA	NA	NA	NA	NA	NA
ALDOC	41	1045.54	317.135	66	1178.66	440.357	4	-0.332144	0.200192	-0.724514	0.0602254	-1.65913	0.0970903	24.952	4.54409	NA	NA	NA	NA	NA	NA	NA	NA	NA	NA	NA	NA	NA
ALDOC	27	476.427	158.914	27	554.592	174.803	5	-0.461141	0.27604	-1.00217	0.0798875	-1.67056	0.0948089	13.1237	3.90339	NA	NA	NA	NA	NA	NA	NA	NA	NA	NA	NA	NA	NA
ALG10B	68	78.231	29.9311	93	85.035	38.1181	1	-0.194017	0.159933	-0.507479	0.119445	-1.21312	0.225084	39.0955	39.0955	-0.167862	-0.328263	-0.00746145	-2.05114	0.0402536	-0.167862	-0.328263	-0.00746145	-2.05114	0.0402536	0	0	0.69238
ALG10B	21	441.707	76.9805	23	473.748	55.0957	2	-0.473716	0.306428	-1.0743	0.126872	-1.54593	0.122122	10.6498	10.6498	NA	NA	NA	NA	NA	NA	NA	NA	NA	NA	NA	NA	NA
ALG10B	182	39.5292	23.0909	92	41.1644	26.8967	3	-0.0667507	0.127954	-0.317537	0.184035	-0.521676	0.601896	61.0787	61.0787	NA	NA	NA	NA	NA	NA	NA	NA	NA	NA	NA	NA	NA
ALG10B	41	76.1477	25.3944	66	80.6089	36.6677	4	-0.134901	0.199073	-0.525077	0.255274	-0.677648	0.497995	25.2334	25.2334	NA	NA	NA	NA	NA	NA	NA	NA	NA	NA	NA	NA	NA
ALG10B	27	81.3945	36.0449	27	95.8544	40.1095	5	-0.373716	0.274716	-0.91215	0.164718	-1.36037	0.173713	13.2505	13.2505	NA	NA	NA	NA	NA	NA	NA	NA	NA	NA	NA	NA	NA
ALG11	68	161.407	84.3191	93	143.797	68.5786	1	0.231795	0.160093	-0.0819809	0.54557	1.44788	0.147651	39.0174	36.4715	0.0711076	-0.0891861	0.231401	0.869456	0.384598	0.0715657	-0.0944784	0.23761	0.844752	0.398249	4.61241	0.00178908	0.380462
ALG11	21	461.21	72.19	23	480.084	55.6062	2	-0.289415	0.30355	-0.884363	0.305532	-0.953434	0.34037	10.8527	10.646	NA	NA	NA	NA	NA	NA	NA	NA	NA	NA	NA	NA	NA
ALG11	182	146.828	116.944	92	145.954	101.901	3	0.00778038	0.127923	-0.242943	0.258504	0.060821	0.951502	61.1091	55.0865	NA	NA	NA	NA	NA	NA	NA	NA	NA	NA	NA	NA	NA
ALG11	41	127.493	49.6076	66	129.29	61.8751	4	-0.0310164	0.198863	-0.42078	0.358748	-0.155969	0.876058	25.2867	24.1923	NA	NA	NA	NA	NA	NA	NA	NA	NA	NA	NA	NA	NA
ALG11	27	212.905	99.837	27	179.259	72.3187	5	0.380383	0.274808	-0.15823	0.918997	1.38418	0.166303	13.2417	12.9352	NA	NA	NA	NA	NA	NA	NA	NA	NA	NA	NA	NA	NA
ALG13	68	341.386	149.185	93	346.37	137.625	1	-0.0347822	0.159569	-0.347533	0.277968	-0.217975	0.827449	39.2736	17.5822	-0.228563	-0.389528	-0.0675988	-2.78307	0.00538468	-0.23062	-0.465622	0.00438163	-1.92342	0.0544273	45.6951	0.0314133	0.117774
ALG13	21	767.456	100.18	23	905.761	195.529	2	-0.86237	0.316827	-1.48334	-0.2414	-2.72189	0.00649089	9.9622	7.58767	NA	NA	NA	NA	NA	NA	NA	NA	NA	NA	NA	NA	NA
ALG13	182	146.864	76.7156	92	173.543	77.8896	3	-0.345031	0.128781	-0.597436	-0.0926251	-2.67921	0.0073796	60.2973	20.8343	NA	NA	NA	NA	NA	NA	NA	NA	NA	NA	NA	NA	NA
ALG13	41	310.821	163.979	66	330.689	131.262	4	-0.136413	0.199078	-0.526599	0.253772	-0.685226	0.493201	25.2321	14.0755	NA	NA	NA	NA	NA	NA	NA	NA	NA	NA	NA	NA	NA
ALG13	27	387.799	110.791	27	384.701	147.636	5	0.0233952	0.272176	-0.510059	0.556849	0.0859562	0.931501	13.499	9.47931	NA	NA	NA	NA	NA	NA	NA	NA	NA	NA	NA	NA	NA
ALG14	68	66.0654	31.5609	93	72.4821	56.5575	1	-0.134027	0.159737	-0.447105	0.179051	-0.839051	0.401441	39.1915	39.1915	-0.236839	-0.397481	-0.0761974	-2.88964	0.00385687	-0.236839	-0.397481	-0.0761974	-2.88964	0.00385687	0	0	0.588136
ALG14	21	346.108	51.3787	23	349.116	43.7564	2	-0.0621459	0.301903	-0.653865	0.529573	-0.205847	0.83691	10.9715	10.9715	NA	NA	NA	NA	NA	NA	NA	NA	NA	NA	NA	NA	NA
ALG14	182	21.6338	21.1302	92	30.6899	26.1526	3	-0.393797	0.129039	-0.64671	-0.140884	-3.05176	0.00227506	60.0558	60.0558	NA	NA	NA	NA	NA	NA	NA	NA	NA	NA	NA	NA	NA
ALG14	41	64.0417	30.1847	66	67.6812	48.6268	4	-0.0849115	0.198939	-0.474825	0.305002	-0.426822	0.669509	25.2674	25.2674	NA	NA	NA	NA	NA	NA	NA	NA	NA	NA	NA	NA	NA
ALG14	27	69.1382	33.8949	27	84.2179	72.1505	5	-0.263647	0.273438	-0.799576	0.272281	-0.964194	0.334949	13.3746	13.3746	NA	NA	NA	NA	NA	NA	NA	NA	NA	NA	NA	NA	NA
ALG3	68	359.939	82.7594	93	422.876	115.593	1	-0.607912	0.163202	-0.927783	-0.288041	-3.7249	0.000195395	37.5445	1.33271	0.106714	-0.0586019	0.27203	1.26519	0.205804	0.0514058	-0.720916	0.823728	0.130455	0.896206	94.8519	0.723715	5.35039e-16
ALG3	21	917.255	88.4438	23	814.608	84.0335	2	1.16993	0.328909	0.525279	1.81458	3.557	0.000375113	9.24378	1.20207	NA	NA	NA	NA	NA	NA	NA	NA	NA	NA	NA	NA	NA
ALG3	182	386.397	100.075	92	304.392	87.8637	3	0.850419	0.133053	0.589641	1.1112	6.39159	1.64168e-10	56.4874	1.34877	NA	NA	NA	NA	NA	NA	NA	NA	NA	NA	NA	NA	NA
ALG3	41	397.193	63.7283	66	455.101	112.55	4	-0.593348	0.2031	-0.991417	-0.195278	-2.92145	0.00348408	24.2425	1.30725	NA	NA	NA	NA	NA	NA	NA	NA	NA	NA	NA	NA	NA
ALG3	27	303.368	76.744	27	344.106	80.8226	5	-0.509417	0.276886	-1.0521	0.0332704	-1.8398	0.0657969	13.0436	1.2494	NA	NA	NA	NA	NA	NA	NA	NA	NA	NA	NA	NA	NA
ALG5	68	476.02	205.689	93	478.376	236.178	1	-0.0104762	0.159559	-0.323205	0.302253	-0.0656573	0.947651	39.279	8.81975	-0.204221	-0.365565	-0.042877	-2.48082	0.013108	-0.284342	-0.604921	0.0362364	-1.73842	0.0821367	69.9752	0.0879229	0.0098037
ALG5	21	1815.79	224.765	23	2155.55	278.575	2	-1.3117	0.335517	-1.9693	-0.654094	-3.90947	9.24977e-05	8.88321	4.98766	NA	NA	NA	NA	NA	NA	NA	NA	NA	NA	NA	NA	NA
ALG5	182	474.128	180.897	92	519.308	220.272	3	-0.231102	0.128308	-0.482581	0.0203771	-1.80115	0.0716793	60.7424	9.57984	NA	NA	NA	NA	NA	NA	NA	NA	NA	NA	NA	NA	NA
ALG5	41	402.813	140.809	66	406.123	180.163	4	-0.0197658	0.198856	-0.409516	0.369985	-0.0993977	0.920823	25.2885	7.84519	NA	NA	NA	NA	NA	NA	NA	NA	NA	NA	NA	NA	NA
ALG5	27	587.186	239.242	27	654.994	265.676	5	-0.264335	0.273445	-0.800277	0.271606	-0.966687	0.333701	13.374	6.14647	NA	NA	NA	NA	NA	NA	NA	NA	NA	NA	NA	NA	NA
ALG6	68	757.969	168.302	93	783.085	182.959	1	-0.141283	0.159756	-0.4544	0.171834	-0.884365	0.376499	39.1817	26.7874	-0.299855	-0.460949	-0.138761	-3.64822	0.000264068	-0.276723	-0.470437	-0.0830099	-2.79985	0.0051127	24.112	0.0118089	0.260611
ALG6	21	1190.63	233.217	23	1224.73	141.189	2	-0.175649	0.302461	-0.76846	0.417163	-0.580732	0.561421	10.9311	9.68136	NA	NA	NA	NA	NA	NA	NA	NA	NA	NA	NA	NA	NA
ALG6	182	530.639	184.279	92	632.341	207.534	3	-0.527215	0.129918	-0.78185	-0.272581	-4.05806	4.94817e-05	59.2463	34.8582	NA	NA	NA	NA	NA	NA	NA	NA	NA	NA	NA	NA	NA
ALG6	41	746.953	156.874	66	782.161	193.774	4	-0.193545	0.199308	-0.584181	0.19709	-0.971088	0.331504	25.174	19.4053	NA	NA	NA	NA	NA	NA	NA	NA	NA	NA	NA	NA	NA
ALG6	27	774.698	186.144	27	785.345	156.744	5	-0.0609791	0.272234	-0.594547	0.472589	-0.223995	0.822761	13.4932	11.6387	NA	NA	NA	NA	NA	NA	NA	NA	NA	NA	NA	NA	NA
ALG8	68	365.67	87.4188	93	425.25	121.822	1	-0.545717	0.162501	-0.864214	-0.227221	-3.35823	0.00078442	37.8693	5.49802	-0.183305	-0.344976	-0.0216344	-2.22224	0.0262669	-0.217829	-0.611844	0.176185	-1.08356	0.278561	80.4663	0.155477	0.000401882
ALG8	21	876.225	83.4276	23	838.684	102.166	2	0.393404	0.305007	-0.204398	0.991205	1.28982	0.197113	10.7493	4.02405	NA	NA	NA	NA	NA	NA	NA	NA	NA	NA	NA	NA	NA
ALG8	182	310.178	82.6736	92	295.755	107.281	3	0.156945	0.1281	-0.0941268	0.408017	1.22517	0.22051	60.9397	5.81779	NA	NA	NA	NA	NA	NA	NA	NA	NA	NA	NA	NA	NA
ALG8	41	362.368	72.0722	66	428.523	129.311	4	-0.591504	0.203074	-0.989522	-0.193485	-2.91274	0.00358267	24.2488	5.08347	NA	NA	NA	NA	NA	NA	NA	NA	NA	NA	NA	NA	NA
ALG8	27	370.686	107.973	27	417.252	103.036	5	-0.434848	0.275613	-0.97504	0.105344	-1.57775	0.114624	13.1643	4.32078	NA	NA	NA	NA	NA	NA	NA	NA	NA	NA	NA	NA	NA
ALG9	68	430.486	106.454	93	491.698	140.827	1	-0.477908	0.16182	-0.795069	-0.160747	-2.95334	0.0031436	38.1888	2.7481	-0.0373803	-0.199955	0.125194	-0.450649	0.652242	-0.249861	-0.794863	0.295141	-0.898563	0.368886	89.8899	0.337702	5.32583e-08
ALG9	21	1122.66	175.33	23	1223.85	253.17	2	-0.452548	0.306029	-1.05235	0.147257	-1.47878	0.1392	10.6777	2.31827	NA	NA	NA	NA	NA	NA	NA	NA	NA	NA	NA	NA	NA
ALG9	182	399.588	112.456	92	338.574	84.6305	3	0.585171	0.130377	0.329637	0.840704	4.48831	7.17902e-06	58.8303	2.81929	NA	NA	NA	NA	NA	NA	NA	NA	NA	NA	NA	NA	NA
ALG9	41	486.633	80.6828	66	525.786	142.676	4	-0.31653	0.20007	-0.70866	0.0755989	-1.5821	0.113626	24.9826	2.6474	NA	NA	NA	NA	NA	NA	NA	NA	NA	NA	NA	NA	NA
ALG9	27	345.224	81.6552	27	408.371	95.5227	5	-0.700332	0.281021	-1.25112	-0.149541	-2.4921	0.0126991	12.6626	2.39995	NA	NA	NA	NA	NA	NA	NA	NA	NA	NA	NA	NA	NA
ALKBH1	68	212.87	31.5787	93	216.163	41.7294	1	-0.0867295	0.159632	-0.399603	0.226144	-0.543307	0.586918	39.2426	39.2426	-0.0451725	-0.205203	0.114858	-0.553249	0.580093	-0.0451725	-0.205203	0.114858	-0.553249	0.580093	0	0	0.928764
ALKBH1	21	526.182	49.6355	23	532.688	45.4047	2	-0.134602	0.302198	-0.726898	0.457695	-0.44541	0.656024	10.9501	10.9501	NA	NA	NA	NA	NA	NA	NA	NA	NA	NA	NA	NA	NA
ALKBH1	182	163.414	25.8065	92	162.878	24.0693	3	0.0211925	0.127925	-0.229537	0.271922	0.165663	0.868422	61.1064	61.1064	NA	NA	NA	NA	NA	NA	NA	NA	NA	NA	NA	NA	NA
ALKBH1	41	215.965	35.0912	66	216.335	42.4881	4	-0.00922629	0.198852	-0.398969	0.380517	-0.0463978	0.962993	25.2895	25.2895	NA	NA	NA	NA	NA	NA	NA	NA	NA	NA	NA	NA	NA
ALKBH1	27	208.17	25.244	27	215.741	40.5992	5	-0.220713	0.273058	-0.755896	0.314471	-0.8083	0.418918	13.4119	13.4119	NA	NA	NA	NA	NA	NA	NA	NA	NA	NA	NA	NA	NA
ALKBH2	68	154.778	60.1203	93	181.017	91.5028	1	-0.32726	0.160622	-0.642074	-0.0124457	-2.03745	0.0416051	38.7604	6.86022	-0.095869	-0.257068	0.0653304	-1.16564	0.243762	-0.21897	-0.575994	0.138054	-1.20208	0.229331	76.1782	0.119968	0.00212198
ALKBH2	21	412.205	43.5368	23	419.451	27.0375	2	-0.19847	0.302637	-0.791627	0.394687	-0.655803	0.511951	10.9183	4.72685	NA	NA	NA	NA	NA	NA	NA	NA	NA	NA	NA	NA	NA
ALKBH2	182	121.015	40.3605	92	111.11	40.6666	3	0.244123	0.128353	-0.00744411	0.495689	1.90197	0.0571755	60.7002	7.32907	NA	NA	NA	NA	NA	NA	NA	NA	NA	NA	NA	NA	NA
ALKBH2	41	170.582	62.6418	66	182.64	103.038	4	-0.133291	0.199068	-0.523457	0.256874	-0.669578	0.503127	25.2347	6.2658	NA	NA	NA	NA	NA	NA	NA	NA	NA	NA	NA	NA	NA
ALKBH2	27	130.781	47.8056	27	177.049	55.3297	5	-0.881896	0.286081	-1.4426	-0.321188	-3.08268	0.00205144	12.2186	4.95514	NA	NA	NA	NA	NA	NA	NA	NA	NA	NA	NA	NA	NA
ALKBH3	68	331.529	94.7012	93	327.654	116.584	1	0.0357434	0.15957	-0.277008	0.348495	0.223998	0.822759	39.2732	12.5303	0.150045	-0.0108334	0.310924	1.82798	0.0675522	0.164738	-0.108622	0.438097	1.18115	0.237541	59.2363	0.0543439	0.0437048
ALKBH3	21	661.419	98.1116	23	578.316	76.1052	2	0.935047	0.31939	0.309055	1.56104	2.92761	0.00341583	9.80297	6.39575	NA	NA	NA	NA	NA	NA	NA	NA	NA	NA	NA	NA	NA
ALKBH3	182	195.506	77.9614	92	180.215	85.1353	3	0.189583	0.128182	-0.0616488	0.440815	1.47902	0.139136	60.862	14.1294	NA	NA	NA	NA	NA	NA	NA	NA	NA	NA	NA	NA	NA
ALKBH3	41	341.515	107.928	66	319.989	121.357	4	0.183569	0.199262	-0.206977	0.574115	0.921245	0.356923	25.1856	10.6327	NA	NA	NA	NA	NA	NA	NA	NA	NA	NA	NA	NA	NA
ALKBH3	27	316.366	69.2378	27	346.39	103.74	5	-0.33551	0.274223	-0.872978	0.201958	-1.22349	0.221144	13.2982	7.71948	NA	NA	NA	NA	NA	NA	NA	NA	NA	NA	NA	NA	NA
ALKBH5	68	10261.4	1923.49	93	11279	1948.26	1	-0.522623	0.162259	-0.840645	-0.2046	-3.22091	0.00127784	37.9822	2.23426	0.0265858	-0.136538	0.189709	0.319435	0.749397	-0.144633	-0.745902	0.456637	-0.47146	0.637312	91.6922	0.421247	8.79339e-10
ALKBH5	21	12668.4	1365.69	23	12427.5	1121.45	2	0.190154	0.30257	-0.402873	0.78318	0.628462	0.529701	10.9232	1.95009	NA	NA	NA	NA	NA	NA	NA	NA	NA	NA	NA	NA	NA
ALKBH5	182	9020.08	1457.84	92	7997.06	1576.29	3	0.680809	0.131233	0.423596	0.938022	5.18777	2.12824e-07	58.0645	2.28066	NA	NA	NA	NA	NA	NA	NA	NA	NA	NA	NA	NA	NA
ALKBH5	41	11011.7	1616.57	66	11614.5	2037.32	4	-0.316974	0.200073	-0.70911	0.0751618	-1.58429	0.113127	24.9818	2.1679	NA	NA	NA	NA	NA	NA	NA	NA	NA	NA	NA	NA	NA
ALKBH5	27	9121.95	1810.43	27	10458.7	1438.63	5	-0.805644	0.283825	-1.36193	-0.249356	-2.83852	0.00453236	12.4136	1.99281	NA	NA	NA	NA	NA	NA	NA	NA	NA	NA	NA	NA	NA
ALKBH6	68	420.43	86.1078	93	454.571	111.74	1	-0.334016	0.160667	-0.648917	-0.0191156	-2.07894	0.0376228	38.7391	3.49348	0.105714	-0.0563503	0.267779	1.27848	0.20108	0.0224851	-0.463784	0.508755	0.0906287	0.927788	87.381	0.260433	2.20494e-06
ALKBH6	21	894.389	144.748	23	890.656	115.661	2	0.0281292	0.30184	-0.563466	0.619724	0.0931927	0.92575	10.9761	2.84462	NA	NA	NA	NA	NA	NA	NA	NA	NA	NA	NA	NA	NA
ALKBH6	182	496.089	115.848	92	426.785	103.253	3	0.618226	0.130659	0.36214	0.874313	4.73161	2.22745e-06	58.5765	3.60354	NA	NA	NA	NA	NA	NA	NA	NA	NA	NA	NA	NA	NA
ALKBH6	41	455.454	78.3827	66	498.235	94.7065	4	-0.47809	0.20162	-0.873258	-0.0829221	-2.37124	0.0177284	24.5998	3.32133	NA	NA	NA	NA	NA	NA	NA	NA	NA	NA	NA	NA	NA
ALKBH6	27	367.245	69.1577	27	347.835	71.3219	5	0.272305	0.273523	-0.26379	0.808399	0.995546	0.319471	13.3664	2.98286	NA	NA	NA	NA	NA	NA	NA	NA	NA	NA	NA	NA	NA
ALKBH7	68	595.134	240.443	93	638.347	249.464	1	-0.175045	0.159863	-0.488371	0.13828	-1.09497	0.273529	39.1296	15.8757	0.0333345	-0.127162	0.193831	0.407078	0.683951	0.0164147	-0.228715	0.261545	0.131245	0.895581	50.2392	0.0374332	0.0901797
ALKBH7	21	475.556	70.254	23	442.488	61.2956	2	0.494181	0.306831	-0.107198	1.09556	1.61059	0.107268	10.6219	7.60002	NA	NA	NA	NA	NA	NA	NA	NA	NA	NA	NA	NA	NA
ALKBH7	182	480.722	143.027	92	449.549	127.92	3	0.225015	0.128288	-0.0264253	0.476454	1.75398	0.079434	60.7614	18.556	NA	NA	NA	NA	NA	NA	NA	NA	NA	NA	NA	NA	NA
ALKBH7	41	588.474	251.365	66	629.605	247.955	4	-0.163832	0.199178	-0.554214	0.22655	-0.822541	0.410769	25.2067	12.9693	NA	NA	NA	NA	NA	NA	NA	NA	NA	NA	NA	NA	NA
ALKBH7	27	605.247	227.149	27	659.716	256.581	5	-0.221531	0.273065	-0.756728	0.313665	-0.811278	0.417206	13.4113	8.92877	NA	NA	NA	NA	NA	NA	NA	NA	NA	NA	NA	NA	NA
ALMS1	68	103.055	36.4166	93	119.568	41.0279	1	-0.419782	0.161306	-0.735935	-0.103628	-2.6024	0.00925747	38.4326	3.6069	-0.0423271	-0.204322	0.119668	-0.512111	0.608573	-0.230339	-0.70991	0.249232	-0.941374	0.346513	86.9341	0.251227	3.66965e-06
ALMS1	21	371.476	37.5505	23	387.875	41.1341	2	-0.40803	0.305246	-1.0063	0.190242	-1.33672	0.181313	10.7325	2.90358	NA	NA	NA	NA	NA	NA	NA	NA	NA	NA	NA	NA	NA
ALMS1	182	127.268	46.3918	92	106.243	34.0078	3	0.491602	0.129659	0.237474	0.745729	3.79149	0.000149747	59.483	3.73081	NA	NA	NA	NA	NA	NA	NA	NA	NA	NA	NA	NA	NA
ALMS1	41	109.862	40.7564	66	118.992	38.3091	4	-0.230892	0.1995	-0.621905	0.160122	-1.15735	0.24713	25.1254	3.4361	NA	NA	NA	NA	NA	NA	NA	NA	NA	NA	NA	NA	NA
ALMS1	27	92.718	26.0366	27	120.975	47.7954	5	-0.723583	0.281609	-1.27553	-0.17164	-2.56946	0.0101857	12.6098	3.02544	NA	NA	NA	NA	NA	NA	NA	NA	NA	NA	NA	NA	NA
ALMS1P	68	60.1254	33.495	93	52.7855	25.6642	1	0.249999	0.16018	-0.0639472	0.563946	1.56074	0.118585	38.9749	38.9749	0.301376	0.140371	0.462381	3.66874	0.000243751	0.301376	0.140371	0.462381	3.66874	0.000243751	0	0	0.673973
ALMS1P	21	326.933	45.8626	23	299.358	30.7158	2	0.700173	0.311795	0.0890663	1.31128	2.24562	0.0247283	10.2864	10.2864	NA	NA	NA	NA	NA	NA	NA	NA	NA	NA	NA	NA	NA
ALMS1P	182	58.985	26.6885	92	49.6443	30.9178	3	0.330618	0.128711	0.0783495	0.582886	2.56869	0.0102084	60.363	60.363	NA	NA	NA	NA	NA	NA	NA	NA	NA	NA	NA	NA	NA
ALMS1P	41	54.1911	29.2662	66	50.0889	24.4472	4	0.15435	0.199142	-0.23596	0.54466	0.775077	0.438294	25.216	25.216	NA	NA	NA	NA	NA	NA	NA	NA	NA	NA	NA	NA	NA
ALMS1P	27	69.1368	37.8619	27	59.3773	27.8004	5	0.289575	0.2737	-0.246867	0.826017	1.058	0.290054	13.3491	13.3491	NA	NA	NA	NA	NA	NA	NA	NA	NA	NA	NA	NA	NA
ALOX12	68	394.46	321.438	93	335.998	291.705	1	0.191031	0.159921	-0.122408	0.504471	1.19453	0.232269	39.1011	27.0923	0.163947	0.00335591	0.324538	2.00092	0.0454008	0.179418	-0.0131623	0.371998	1.82601	0.0678494	23.3548	0.0113361	0.26557
ALOX12	21	518.789	221.962	23	399.782	115.876	2	0.669259	0.310947	0.0598153	1.2787	2.15233	0.0313714	10.3426	9.25721	NA	NA	NA	NA	NA	NA	NA	NA	NA	NA	NA	NA	NA
ALOX12	182	292.073	243.495	92	281.452	243.589	3	0.0434946	0.127936	-0.207255	0.294244	0.339972	0.733878	61.0964	36.0963	NA	NA	NA	NA	NA	NA	NA	NA	NA	NA	NA	NA	NA
ALOX12	41	375.088	268.333	66	286.348	248.866	4	0.343543	0.200286	-0.0490098	0.736096	1.71526	0.0862967	24.9287	19.4362	NA	NA	NA	NA	NA	NA	NA	NA	NA	NA	NA	NA	NA
ALOX12	27	423.877	392.416	27	457.363	353.135	5	-0.0884044	0.272309	-0.62212	0.445311	-0.324648	0.745448	13.4858	11.6975	NA	NA	NA	NA	NA	NA	NA	NA	NA	NA	NA	NA	NA
ALOX5	68	5483.8	2864.23	93	5154.16	2630.61	1	0.120111	0.159701	-0.192898	0.433119	0.752096	0.451993	39.2088	4.0003	-0.0636113	-0.22547	0.0982479	-0.770273	0.441138	0.166303	-0.291928	0.624533	0.711318	0.476887	85.5934	0.224477	1.39172e-05
ALOX5	21	10933.9	3242.13	23	8130.22	1899.27	2	1.04855	0.323759	0.413993	1.6831	3.23867	0.00120088	9.54017	3.03678	NA	NA	NA	NA	NA	NA	NA	NA	NA	NA	NA	NA	NA
ALOX5	182	4113.7	1650.78	92	5028.48	2188.31	3	-0.493618	0.129673	-0.747773	-0.239462	-3.80662	0.000140878	59.47	4.14436	NA	NA	NA	NA	NA	NA	NA	NA	NA	NA	NA	NA	NA
ALOX5	41	5520.97	2333.52	66	5597.11	2737.96	4	-0.0291722	0.198861	-0.418934	0.360589	-0.146696	0.883372	25.2871	3.78756	NA	NA	NA	NA	NA	NA	NA	NA	NA	NA	NA	NA	NA
ALOX5	27	5427.36	3571.79	27	4071.4	2007.45	5	0.461241	0.276042	-0.0797904	1.00227	1.67091	0.0947391	13.1235	3.32584	NA	NA	NA	NA	NA	NA	NA	NA	NA	NA	NA	NA	NA
ALOX5AP	68	31479.6	10873.3	93	27928.5	10669	1	0.328605	0.160631	0.013774	0.643436	2.04571	0.0407846	38.7562	2.60966	-0.0757637	-0.238458	0.0869302	-0.912721	0.361389	0.143216	-0.415322	0.701753	0.502557	0.615276	90.4148	0.357389	1.89647e-08
ALOX5AP	21	8637.67	2045.97	23	8079.92	1419.71	2	0.313679	0.303851	-0.281858	0.909216	1.03235	0.30191	10.8313	2.22363	NA	NA	NA	NA	NA	NA	NA	NA	NA	NA	NA	NA	NA
ALOX5AP	182	25659.5	6092.86	92	31190	9993.15	3	-0.72348	0.131655	-0.98152	-0.46544	-5.49526	3.90144e-08	57.6929	2.66865	NA	NA	NA	NA	NA	NA	NA	NA	NA	NA	NA	NA	NA
ALOX5AP	41	32585.1	10705.8	66	29934.1	10739.5	4	0.245376	0.199584	-0.145802	0.636554	1.22944	0.218908	25.1043	2.51748	NA	NA	NA	NA	NA	NA	NA	NA	NA	NA	NA	NA	NA
ALOX5AP	27	29800.8	11112.4	27	23025.9	8903.09	5	0.663131	0.280118	0.114109	1.21215	2.36733	0.0179172	12.7443	2.29434	NA	NA	NA	NA	NA	NA	NA	NA	NA	NA	NA	NA	NA
ALPK1	68	1266.67	724.467	93	988.631	597.211	1	0.423216	0.161334	0.107006	0.739425	2.62322	0.00871029	38.419	3.74586	0.113374	-0.0486796	0.275427	1.37121	0.170311	0.309156	-0.162306	0.780618	1.28522	0.198714	86.4148	0.240932	6.35109e-06
ALPK1	21	873.99	368.728	23	671.578	156.862	2	0.713418	0.31217	0.101577	1.32526	2.28535	0.022292	10.2617	2.95524	NA	NA	NA	NA	NA	NA	NA	NA	NA	NA	NA	NA	NA
ALPK1	182	1157.05	556.743	92	1407.7	670.444	3	-0.418558	0.129184	-0.671754	-0.165363	-3.24002	0.0011952	59.9218	3.88168	NA	NA	NA	NA	NA	NA	NA	NA	NA	NA	NA	NA	NA
ALPK1	41	1378.71	681.942	66	1085.84	609.151	4	0.455852	0.20137	0.0611742	0.85053	2.26375	0.0235893	24.661	3.55262	NA	NA	NA	NA	NA	NA	NA	NA	NA	NA	NA	NA	NA
ALPK1	27	1096.54	766.29	27	751.012	501.746	5	0.52576	0.277191	-0.0175247	1.06905	1.89674	0.0578621	13.0149	3.14696	NA	NA	NA	NA	NA	NA	NA	NA	NA	NA	NA	NA	NA
ALPP	68	8868.48	3063.52	93	8881.01	4639.38	1	-0.00307826	0.159558	-0.315805	0.309649	-0.0192925	0.984608	39.2795	34.3262	-0.04383	-0.204113	0.116452	-0.535962	0.591985	-0.0430466	-0.214801	0.128708	-0.491223	0.623269	9.02857	0.00367369	0.354938
ALPP	21	14979.1	5506.99	23	17007.4	2849.23	2	-0.4607	0.30618	-1.0608	0.139402	-1.50467	0.132409	10.6671	10.2648	NA	NA	NA	NA	NA	NA	NA	NA	NA	NA	NA	NA	NA
ALPP	182	17336.4	4529.57	92	17696.7	6033.54	3	-0.0707047	0.127958	-0.321498	0.180089	-0.55256	0.580565	61.0749	49.8827	NA	NA	NA	NA	NA	NA	NA	NA	NA	NA	NA	NA	NA
ALPP	41	9012.17	3139.06	66	9414.84	5181.71	4	-0.088568	0.198947	-0.478497	0.30136	-0.445184	0.656186	25.2654	23.1195	NA	NA	NA	NA	NA	NA	NA	NA	NA	NA	NA	NA	NA
ALPP	27	8650.28	2990.54	27	7576.08	2558.22	5	0.380421	0.274808	-0.158193	0.919035	1.38431	0.166262	13.2416	12.6273	NA	NA	NA	NA	NA	NA	NA	NA	NA	NA	NA	NA	NA
ALS2	68	293.637	94.202	93	319.64	93.2608	1	-0.27633	0.160317	-0.590546	0.037886	-1.72365	0.0847719	38.908	33.6214	-0.102814	-0.263171	0.0575422	-1.25665	0.20888	-0.106531	-0.279402	0.0663403	-1.20782	0.227118	9.84217	0.00404127	0.350124
ALS2	21	843.052	134.744	23	813.668	92.4946	2	0.251857	0.303132	-0.342271	0.845985	0.830849	0.406059	10.8827	10.4242	NA	NA	NA	NA	NA	NA	NA	NA	NA	NA	NA	NA	NA
ALS2	182	326.071	99.9164	92	322.791	96.7478	3	0.033088	0.12793	-0.21765	0.283826	0.258641	0.795912	61.1019	49.0019	NA	NA	NA	NA	NA	NA	NA	NA	NA	NA	NA	NA	NA
ALS2	41	305.681	88.8192	66	327.953	98.0138	4	-0.233704	0.199516	-0.624748	0.157341	-1.17135	0.241457	25.1214	22.8061	NA	NA	NA	NA	NA	NA	NA	NA	NA	NA	NA	NA	NA
ALS2	27	275.347	100.771	27	299.321	78.4546	5	-0.261628	0.273419	-0.797519	0.274263	-0.956877	0.338629	13.3765	12.6905	NA	NA	NA	NA	NA	NA	NA	NA	NA	NA	NA	NA	NA
ALS2CR14	68	476.818	142.491	93	490.776	237.704	1	-0.0684015	0.159604	-0.38122	0.244417	-0.42857	0.668236	39.2565	39.2565	-0.0480292	-0.208065	0.112007	-0.588214	0.556388	-0.0480292	-0.208065	0.112007	-0.588214	0.556388	0	0	0.912115
ALS2CR14	21	1337.25	478.055	23	1357.65	286.261	2	-0.0514323	0.301878	-0.643102	0.540238	-0.170374	0.864716	10.9733	10.9733	NA	NA	NA	NA	NA	NA	NA	NA	NA	NA	NA	NA	NA
ALS2CR14	182	1244.32	825.367	92	1256.46	727.524	3	-0.0152504	0.127924	-0.265976	0.235476	-0.119215	0.905105	61.1079	61.1079	NA	NA	NA	NA	NA	NA	NA	NA	NA	NA	NA	NA	NA
ALS2CR14	41	458.877	129.218	66	496.529	231.85	4	-0.187764	0.199281	-0.578347	0.202819	-0.94221	0.346085	25.1808	25.1808	NA	NA	NA	NA	NA	NA	NA	NA	NA	NA	NA	NA	NA
ALS2CR14	27	504.061	159.231	27	476.713	255.458	5	0.12662	0.27246	-0.40739	0.660631	0.464731	0.642124	13.4709	13.4709	NA	NA	NA	NA	NA	NA	NA	NA	NA	NA	NA	NA	NA
ALS2CR16	68	35.2798	23.7089	93	35.412	20.8045	1	-0.0059624	0.159558	-0.31869	0.306765	-0.0373683	0.970191	39.2793	28.9845	0.0477294	-0.11258	0.208039	0.583548	0.559525	0.037819	-0.148659	0.224297	0.397495	0.691003	19.6358	0.00904248	0.289631
ALS2CR16	21	342.609	48.2904	23	345.092	47.0689	2	-0.0511722	0.301877	-0.642841	0.540497	-0.169513	0.865393	10.9733	9.98278	NA	NA	NA	NA	NA	NA	NA	NA	NA	NA	NA	NA	NA
ALS2CR16	182	32.7631	18.5771	92	30.7257	18.2185	3	0.110079	0.12801	-0.140815	0.360974	0.85993	0.389827	61.0258	39.3252	NA	NA	NA	NA	NA	NA	NA	NA	NA	NA	NA	NA	NA
ALS2CR16	41	41.5851	23.7018	66	35.4468	20.3866	4	0.280726	0.19981	-0.110894	0.672347	1.40497	0.160032	25.0475	20.4221	NA	NA	NA	NA	NA	NA	NA	NA	NA	NA	NA	NA	NA
ALS2CR16	27	25.705	20.6483	27	35.3271	22.1922	5	-0.442406	0.275734	-0.982834	0.0980212	-1.60447	0.10861	13.1529	11.7548	NA	NA	NA	NA	NA	NA	NA	NA	NA	NA	NA	NA	NA
ALS2CR4	68	58.2861	38.7365	93	97.771	101.964	1	-0.481983	0.161858	-0.799219	-0.164746	-2.97781	0.00290318	38.1707	26.6532	-0.331973	-0.493397	-0.170548	-4.03071	5.56096e-05	-0.356189	-0.549507	-0.162871	-3.61124	0.000304733	23.1185	0.0113208	0.267114
ALS2CR4	21	348.478	56.1947	23	376.304	69.4033	2	-0.430631	0.305634	-1.02966	0.1684	-1.40898	0.158842	10.7053	9.54812	NA	NA	NA	NA	NA	NA	NA	NA	NA	NA	NA	NA	NA
ALS2CR4	182	14.8244	30.8435	92	19.1868	47.4057	3	-0.116902	0.128021	-0.367818	0.134015	-0.913144	0.361167	61.0151	36.0878	NA	NA	NA	NA	NA	NA	NA	NA	NA	NA	NA	NA	NA
ALS2CR4	41	59.8721	35.2831	66	99.7847	113.307	4	-0.431801	0.201113	-0.825975	-0.0376276	-2.14706	0.0317884	24.7241	19.3173	NA	NA	NA	NA	NA	NA	NA	NA	NA	NA	NA	NA	NA
ALS2CR4	27	55.8777	44.0625	27	92.8486	68.2352	5	-0.634371	0.279452	-1.18209	-0.0866551	-2.27005	0.0232044	12.8052	11.1839	NA	NA	NA	NA	NA	NA	NA	NA	NA	NA	NA	NA	NA
AMD1	68	1266.48	286.717	93	1267.66	220.518	1	-0.00470049	0.159558	-0.317428	0.308027	-0.0294595	0.976498	39.2794	12.7465	-0.200639	-0.361599	-0.039678	-2.44311	0.0145613	-0.161639	-0.43225	0.108971	-1.17071	0.241714	58.7305	0.0529942	0.0459408
AMD1	21	2162.3	371.629	23	2344.67	283.583	2	-0.545239	0.307909	-1.14873	0.0582513	-1.77078	0.0765972	10.5477	6.76581	NA	NA	NA	NA	NA	NA	NA	NA	NA	NA	NA	NA	NA
AMD1	182	955.496	212.77	92	1058.3	297.651	3	-0.419362	0.129189	-0.672567	-0.166157	-3.24612	0.00116988	59.9173	14.3505	NA	NA	NA	NA	NA	NA	NA	NA	NA	NA	NA	NA	NA
AMD1	41	1263.33	307.588	66	1297.48	231.717	4	-0.128834	0.199053	-0.518972	0.261303	-0.647234	0.517481	25.2383	10.7972	NA	NA	NA	NA	NA	NA	NA	NA	NA	NA	NA	NA	NA
AMD1	27	1271.26	257.382	27	1194.76	173.384	5	0.343551	0.274323	-0.194112	0.881213	1.25236	0.210439	13.2885	7.79745	NA	NA	NA	NA	NA	NA	NA	NA	NA	NA	NA	NA	NA
AMDHD2	68	183.45	68.0119	93	181.17	70.9914	1	0.032535	0.159568	-0.280213	0.345282	0.203894	0.838436	39.2743	39.2743	0.0916221	-0.0684333	0.251677	1.12196	0.261879	0.0916221	-0.0684333	0.251677	1.12196	0.261879	0	0	0.986346
AMDHD2	21	465.924	81.1032	23	456.788	52.1809	2	0.132878	0.302188	-0.4594	0.725156	0.43972	0.66014	10.9508	10.9508	NA	NA	NA	NA	NA	NA	NA	NA	NA	NA	NA	NA	NA
AMDHD2	182	210.274	86.8205	92	203.411	70.1008	3	0.0838632	0.127973	-0.166959	0.334686	0.65532	0.512262	61.0609	61.0609	NA	NA	NA	NA	NA	NA	NA	NA	NA	NA	NA	NA	NA
AMDHD2	41	208.879	67.978	66	200.067	70.0846	4	0.126277	0.199046	-0.263845	0.516399	0.634414	0.525811	25.2403	25.2403	NA	NA	NA	NA	NA	NA	NA	NA	NA	NA	NA	NA	NA
AMDHD2	27	144.836	47.355	27	134.979	49.3081	5	0.200945	0.272905	-0.33394	0.73583	0.736318	0.461537	13.4269	13.4269	NA	NA	NA	NA	NA	NA	NA	NA	NA	NA	NA	NA	NA
AMFR	68	1473.42	941.454	93	1321.5	778.864	1	0.177637	0.159872	-0.135706	0.49098	1.11112	0.266516	39.1251	39.1251	0.131549	-0.0288135	0.291912	1.6078	0.107878	0.131549	-0.0288135	0.291912	1.6078	0.107878	0	0	0.482129
AMFR	21	1409.4	493.479	23	1234.8	324.012	2	0.414697	0.305358	-0.183795	1.01319	1.35806	0.174443	10.7246	10.7246	NA	NA	NA	NA	NA	NA	NA	NA	NA	NA	NA	NA	NA
AMFR	182	752.205	367.879	92	730.347	432.43	3	0.0557972	0.127945	-0.19497	0.306564	0.436104	0.662761	61.088	61.088	NA	NA	NA	NA	NA	NA	NA	NA	NA	NA	NA	NA	NA
AMFR	41	1471.13	1114.54	66	1198.79	737.698	4	0.300413	0.199949	-0.0914798	0.692306	1.50245	0.132981	25.0128	25.0128	NA	NA	NA	NA	NA	NA	NA	NA	NA	NA	NA	NA	NA
AMFR	27	1476.91	610.672	27	1621.48	808.93	5	-0.198797	0.27289	-0.733651	0.336057	-0.728487	0.466316	13.4284	13.4284	NA	NA	NA	NA	NA	NA	NA	NA	NA	NA	NA	NA	NA
AMICA1	68	6808.05	2493.24	93	6899.75	3403.44	1	-0.0298916	0.159566	-0.342636	0.282853	-0.18733	0.851402	39.2751	12.4001	-0.0134749	-0.174126	0.147177	-0.164395	0.86942	0.0706244	-0.203655	0.344904	0.504672	0.613789	59.7051	0.0551832	0.0416785
AMICA1	21	3578.39	1344.15	23	2598.21	797.129	2	0.881208	0.317473	0.258972	1.50344	2.77569	0.00550845	9.92168	6.41138	NA	NA	NA	NA	NA	NA	NA	NA	NA	NA	NA	NA	NA
AMICA1	182	7937.96	2258.27	92	8426.1	3261	3	-0.184634	0.128169	-0.43584	0.0665718	-1.44056	0.14971	60.8747	13.9645	NA	NA	NA	NA	NA	NA	NA	NA	NA	NA	NA	NA	NA
AMICA1	41	7525.96	2209.29	66	7486.72	3580.04	4	0.01245	0.198853	-0.377295	0.402195	0.0626089	0.950078	25.2892	10.5568	NA	NA	NA	NA	NA	NA	NA	NA	NA	NA	NA	NA	NA
AMICA1	27	5717.9	2542.2	27	5464.94	2435.85	5	0.100134	0.272349	-0.433661	0.633929	0.367666	0.713122	13.4818	7.73052	NA	NA	NA	NA	NA	NA	NA	NA	NA	NA	NA	NA	NA
AMMECR1	68	175.312	43.2199	93	189.141	56.9068	1	-0.266824	0.160266	-0.58094	0.0472914	-1.66488	0.095936	38.9329	32.2049	-0.103375	-0.263729	0.0569798	-1.26352	0.206403	-0.111338	-0.287967	0.0652912	-1.23546	0.216659	12.6651	0.00536596	0.333159
AMMECR1	21	542.175	98.8022	23	544.652	53.6615	2	-0.0309985	0.301843	-0.6226	0.560603	-0.102697	0.918203	10.9758	10.3654	NA	NA	NA	NA	NA	NA	NA	NA	NA	NA	NA	NA	NA
AMMECR1	182	170.233	36.9857	92	167.094	48.1983	3	0.0761998	0.127964	-0.174605	0.327005	0.595478	0.551524	61.0694	45.9965	NA	NA	NA	NA	NA	NA	NA	NA	NA	NA	NA	NA	NA
AMMECR1	41	173.095	37.5319	66	192.461	63.9702	4	-0.34702	0.200315	-0.73963	0.0455897	-1.73237	0.0832071	24.9215	21.9819	NA	NA	NA	NA	NA	NA	NA	NA	NA	NA	NA	NA	NA
AMMECR1	27	178.679	51.2535	27	181.027	33.6464	5	-0.0533782	0.272218	-0.586915	0.480159	-0.196086	0.844543	13.4948	12.5836	NA	NA	NA	NA	NA	NA	NA	NA	NA	NA	NA	NA	NA
AMMECR1L	68	216.671	81.6074	93	199.546	62.1569	1	0.240035	0.160131	-0.0738159	0.553887	1.49899	0.133876	38.9985	17.9492	0.0610563	-0.0993986	0.221511	0.745805	0.455785	0.101785	-0.129968	0.333539	0.860809	0.389343	44.811	0.0300709	0.123357
AMMECR1L	21	586.195	52.1767	23	572.915	71.3242	2	0.207207	0.30271	-0.386093	0.800507	0.684508	0.493654	10.9131	8.21665	NA	NA	NA	NA	NA	NA	NA	NA	NA	NA	NA	NA	NA
AMMECR1L	182	249.272	67.7937	92	262.534	69.4947	3	-0.193435	0.128193	-0.444688	0.0578175	-1.50894	0.131313	60.8519	21.5034	NA	NA	NA	NA	NA	NA	NA	NA	NA	NA	NA	NA	NA
AMMECR1L	41	223.31	90.4941	66	198.669	61.3966	4	0.331286	0.200185	-0.06107	0.723643	1.6549	0.0979455	24.9537	14.2562	NA	NA	NA	NA	NA	NA	NA	NA	NA	NA	NA	NA	NA
AMMECR1L	27	206.589	66.2412	27	201.689	65.1167	5	0.0735233	0.272265	-0.460106	0.607152	0.270043	0.787127	13.4902	9.59703	NA	NA	NA	NA	NA	NA	NA	NA	NA	NA	NA	NA	NA
AMN1	68	81.8066	63.2779	93	53.1943	31.98	1	0.596515	0.163069	0.276906	0.916123	3.65806	0.000254129	37.6062	3.30674	0.141879	-0.0204715	0.304229	1.71282	0.0867451	0.227506	-0.271369	0.726382	0.893819	0.371419	87.888	0.275821	1.18047e-06
AMN1	21	451.038	100.786	23	473.854	72.2714	2	-0.257475	0.303191	-0.851719	0.336768	-0.849218	0.39576	10.8785	2.71927	NA	NA	NA	NA	NA	NA	NA	NA	NA	NA	NA	NA	NA
AMN1	182	104.197	58.5674	92	125.844	64.5863	3	-0.355949	0.128836	-0.608463	-0.103436	-2.76281	0.00573055	60.2459	3.41974	NA	NA	NA	NA	NA	NA	NA	NA	NA	NA	NA	NA	NA
AMN1	41	73.3232	47.7363	66	47.9516	26.4065	4	0.698707	0.20472	0.297463	1.09995	3.41299	0.000642543	23.8605	3.14731	NA	NA	NA	NA	NA	NA	NA	NA	NA	NA	NA	NA	NA
AMN1	27	94.6886	80.7876	27	66.0097	40.4385	5	0.442428	0.275734	-0.0980008	0.982856	1.60455	0.108594	13.1528	2.84212	NA	NA	NA	NA	NA	NA	NA	NA	NA	NA	NA	NA	NA
AMOT	68	95.5552	35.8178	93	121.13	55.0926	1	-0.531112	0.162347	-0.849306	-0.212918	-3.27146	0.00106994	37.9412	3.72328	-0.104692	-0.266693	0.0573086	-1.26662	0.205293	-0.223363	-0.695096	0.248371	-0.92803	0.353392	86.5159	0.242224	5.72778e-06
AMOT	21	441.36	54.4433	23	448.384	67.4822	2	-0.111936	0.302082	-0.704007	0.480134	-0.37055	0.710973	10.9585	2.99871	NA	NA	NA	NA	NA	NA	NA	NA	NA	NA	NA	NA	NA
AMOT	182	95.554	29.9886	92	82.9446	30.7755	3	0.415631	0.129166	0.16247	0.668792	3.2178	0.00129179	59.938	3.86238	NA	NA	NA	NA	NA	NA	NA	NA	NA	NA	NA	NA	NA
AMOT	41	93.9311	38.1409	66	125.577	59.9388	4	-0.596087	0.203139	-0.994232	-0.197941	-2.93437	0.00334223	24.2333	3.52747	NA	NA	NA	NA	NA	NA	NA	NA	NA	NA	NA	NA	NA
AMOT	27	98.0215	32.5185	27	110.259	39.8164	5	-0.331772	0.274178	-0.869151	0.205606	-1.21006	0.226255	13.3026	3.15063	NA	NA	NA	NA	NA	NA	NA	NA	NA	NA	NA	NA	NA
AMOTL2	68	184.701	44.2798	93	178.022	48.3723	1	0.142361	0.159759	-0.170762	0.455484	0.891094	0.372879	39.1802	39.1802	0.141607	-0.0186358	0.301851	1.73203	0.0832689	0.141607	-0.0186358	0.301851	1.73203	0.0832689	0	0	0.81323
AMOTL2	21	423.305	55.5511	23	435.203	57.7847	2	-0.205958	0.302699	-0.799237	0.387321	-0.680405	0.496248	10.9138	10.9138	NA	NA	NA	NA	NA	NA	NA	NA	NA	NA	NA	NA	NA
AMOTL2	182	250.297	84.1132	92	234.465	71.362	3	0.197174	0.128203	-0.0540994	0.448448	1.53798	0.124053	60.8419	60.8419	NA	NA	NA	NA	NA	NA	NA	NA	NA	NA	NA	NA	NA
AMOTL2	41	185.335	41.561	66	179.306	53.4168	4	0.121574	0.199031	-0.268521	0.511668	0.610826	0.541315	25.2439	25.2439	NA	NA	NA	NA	NA	NA	NA	NA	NA	NA	NA	NA	NA
AMOTL2	27	183.737	48.924	27	174.884	33.6418	5	0.207821	0.272957	-0.327164	0.742807	0.76137	0.446436	13.4218	13.4218	NA	NA	NA	NA	NA	NA	NA	NA	NA	NA	NA	NA	NA
AMT	68	209.121	125.969	93	229.206	117.019	1	-0.165383	0.15983	-0.478644	0.147878	-1.03474	0.300789	39.1456	7.29687	0.178043	0.0167718	0.339314	2.1638	0.0304801	0.127738	-0.219217	0.474692	0.721596	0.470543	74.9148	0.111499	0.00309299
AMT	21	1167.69	234.684	23	1040.26	211.173	2	0.561965	0.308284	-0.0422606	1.16619	1.82288	0.0683215	10.522	4.84172	NA	NA	NA	NA	NA	NA	NA	NA	NA	NA	NA	NA	NA
AMT	182	312.111	133.537	92	249.377	106.356	3	0.50007	0.129719	0.245825	0.754315	3.85502	0.000115721	59.4281	7.79263	NA	NA	NA	NA	NA	NA	NA	NA	NA	NA	NA	NA	NA
AMT	41	282.255	106.1	66	276.811	103.229	4	0.0518115	0.198884	-0.337994	0.441617	0.260512	0.794469	25.2814	6.62014	NA	NA	NA	NA	NA	NA	NA	NA	NA	NA	NA	NA	NA
AMT	27	98.0657	48.2706	27	112.839	44.7039	5	-0.312962	0.273957	-0.849908	0.223983	-1.14238	0.253297	13.324	5.36044	NA	NA	NA	NA	NA	NA	NA	NA	NA	NA	NA	NA	NA
AMY1A	68	251.439	395.367	93	263.538	391.118	1	-0.0306475	0.159567	-0.343393	0.282098	-0.192067	0.84769	39.2749	24.1343	-0.132083	-0.292569	0.0284042	-1.61307	0.106728	-0.122612	-0.325765	0.0805421	-1.18292	0.236842	30.1295	0.0159732	0.220658
AMY1A	21	1697.95	1479.03	23	2394.84	2433.65	2	-0.336187	0.304151	-0.932313	0.259938	-1.10533	0.269017	10.8099	9.21819	NA	NA	NA	NA	NA	NA	NA	NA	NA	NA	NA	NA	NA
AMY1A	182	789.014	907.427	92	1050.18	997.557	3	-0.277499	0.128478	-0.529312	-0.0256867	-2.15989	0.0307808	60.5817	30.7884	NA	NA	NA	NA	NA	NA	NA	NA	NA	NA	NA	NA	NA
AMY1A	41	279.057	343.944	66	218.467	196.541	4	0.229046	0.19949	-0.161947	0.620039	1.14816	0.250904	25.128	17.931	NA	NA	NA	NA	NA	NA	NA	NA	NA	NA	NA	NA	NA
AMY1A	27	209.499	466.676	27	373.709	653.421	5	-0.285023	0.273652	-0.821372	0.251325	-1.04155	0.297619	13.3537	11.0061	NA	NA	NA	NA	NA	NA	NA	NA	NA	NA	NA	NA	NA
AMY1B	68	64.4163	33.6379	93	55.5935	31.0439	1	0.273026	0.160299	-0.0411548	0.587207	1.70323	0.0885256	38.9167	3.30028	-0.0825734	-0.244764	0.0796174	-0.997842	0.318356	-0.0530919	-0.553233	0.447049	-0.208058	0.835184	87.9876	0.277309	1.03738e-06
AMY1B	21	511.96	44.9229	23	544.503	59.3086	2	-0.603582	0.309264	-1.20973	0.00256455	-1.95167	0.0509772	10.4554	2.6813	NA	NA	NA	NA	NA	NA	NA	NA	NA	NA	NA	NA	NA
AMY1B	182	151.715	76.3058	92	196.239	103.927	3	-0.513106	0.129813	-0.767535	-0.258676	-3.95264	7.72931e-05	59.3419	3.39951	NA	NA	NA	NA	NA	NA	NA	NA	NA	NA	NA	NA	NA
AMY1B	41	76.2952	33.2601	66	56.6104	24.5073	4	0.693921	0.204641	0.292833	1.09501	3.39092	0.000696579	23.8789	3.13296	NA	NA	NA	NA	NA	NA	NA	NA	NA	NA	NA	NA	NA
AMY1B	27	46.3781	25.5636	27	53.1076	43.5837	5	-0.185621	0.272797	-0.720293	0.349052	-0.680436	0.496229	13.4376	2.84312	NA	NA	NA	NA	NA	NA	NA	NA	NA	NA	NA	NA	NA
AMY1C	68	6504.61	2095.91	93	5850.62	2013	1	0.317769	0.160562	0.00307403	0.632464	1.97911	0.0478037	38.7897	29.4569	0.151529	-0.00896908	0.312026	1.85044	0.0642508	0.159074	-0.0252696	0.343417	1.69129	0.0907806	18.0492	0.00816791	0.299729
AMY1C	21	6712.91	1634.67	23	6704.86	1858.21	2	0.00450822	0.301824	-0.587055	0.596072	0.0149366	0.988083	10.9772	10.074	NA	NA	NA	NA	NA	NA	NA	NA	NA	NA	NA	NA	NA
AMY1C	182	8099.5	2258.5	92	8114.49	2793.26	3	-0.00609842	0.127922	-0.256822	0.244625	-0.0476728	0.961977	61.1092	40.763	NA	NA	NA	NA	NA	NA	NA	NA	NA	NA	NA	NA	NA
AMY1C	41	6461.91	2395.09	66	5566.74	1917.05	4	0.420824	0.201	0.0268711	0.814776	2.09365	0.0362911	24.7519	20.5893	NA	NA	NA	NA	NA	NA	NA	NA	NA	NA	NA	NA	NA
AMY1C	27	6569.44	1577.15	27	6544.53	2108.59	5	0.0131822	0.272169	-0.520259	0.546623	0.0484339	0.96137	13.4997	12.159	NA	NA	NA	NA	NA	NA	NA	NA	NA	NA	NA	NA	NA
AMY2A	68	79.7696	37.4347	93	62.0581	31.7673	1	0.514385	0.162176	0.196527	0.832243	3.17178	0.00151509	38.0215	3.34612	0.146773	-0.0156164	0.309163	1.77148	0.0764807	0.107921	-0.389185	0.605027	0.425506	0.670468	87.6987	0.272553	1.49978e-06
AMY2A	21	1641.25	573.318	23	2071.78	435.305	2	-0.835987	0.315943	-1.45522	-0.216749	-2.646	0.00814491	10.018	2.68548	NA	NA	NA	NA	NA	NA	NA	NA	NA	NA	NA	NA	NA
AMY2A	182	147.499	48.5318	92	156.181	61.5869	3	-0.162579	0.128113	-0.413677	0.0885182	-1.26903	0.204431	60.9273	3.46062	NA	NA	NA	NA	NA	NA	NA	NA	NA	NA	NA	NA	NA
AMY2A	41	81.3791	39.7797	66	56.1341	20.3292	4	0.855349	0.207584	0.448491	1.26221	4.12049	3.7807e-05	23.2066	3.16813	NA	NA	NA	NA	NA	NA	NA	NA	NA	NA	NA	NA	NA
AMY2A	27	77.3257	34.1526	27	76.539	47.2317	5	0.0188109	0.272172	-0.514636	0.552258	0.0691139	0.944899	13.4994	2.88492	NA	NA	NA	NA	NA	NA	NA	NA	NA	NA	NA	NA	NA
AMY2B	68	49.8495	32.3351	93	34.704	21.7587	1	0.563921	0.162699	0.245037	0.882805	3.46604	0.000528185	37.7773	2.11455	0.107328	-0.0561744	0.270831	1.28658	0.19824	0.0688909	-0.549516	0.687298	0.218341	0.827163	91.992	0.446443	3.69825e-10
AMY2B	21	776.957	230.922	23	1003.3	185.437	2	-1.06688	0.324506	-1.7029	-0.43086	-3.28771	0.00101007	9.49632	1.81242	NA	NA	NA	NA	NA	NA	NA	NA	NA	NA	NA	NA	NA
AMY2B	182	124.299	56.7298	92	143.767	72.589	3	-0.310701	0.128619	-0.56279	-0.058613	-2.41567	0.0157061	60.4493	2.15989	NA	NA	NA	NA	NA	NA	NA	NA	NA	NA	NA	NA	NA
AMY2B	41	57.8244	31.434	66	33.7675	17.1702	4	1.01028	0.210935	0.596858	1.42371	4.78954	1.67161e-06	22.4751	2.03692	NA	NA	NA	NA	NA	NA	NA	NA	NA	NA	NA	NA	NA
AMY2B	27	37.7395	30.3577	27	36.9934	30.5047	5	0.0241621	0.272176	-0.509293	0.557618	0.0887739	0.929262	13.4989	1.92114	NA	NA	NA	NA	NA	NA	NA	NA	NA	NA	NA	NA	NA
AMZ2	68	1329.84	266.523	93	1381.99	306.296	1	-0.178826	0.159876	-0.492177	0.134526	-1.11853	0.263342	39.1231	39.1231	-0.149779	-0.310081	0.0105227	-1.83131	0.0670549	-0.149779	-0.310081	0.0105227	-1.83131	0.0670549	0	0	0.785128
AMZ2	21	2687.21	315.14	23	2936.63	604.381	2	-0.50143	0.306978	-1.1031	0.100236	-1.63344	0.102377	10.6117	10.6117	NA	NA	NA	NA	NA	NA	NA	NA	NA	NA	NA	NA	NA
AMZ2	182	885.003	207.791	92	907.498	216.442	3	-0.106454	0.128004	-0.357337	0.14443	-0.831642	0.405611	61.0312	61.0312	NA	NA	NA	NA	NA	NA	NA	NA	NA	NA	NA	NA	NA
AMZ2	41	1446.93	239.223	66	1460.43	301.396	4	-0.0480076	0.198879	-0.437804	0.341789	-0.241391	0.809252	25.2826	25.2826	NA	NA	NA	NA	NA	NA	NA	NA	NA	NA	NA	NA	NA
AMZ2	27	1152.05	201.409	27	1190.23	225.969	5	-0.175756	0.272732	-0.710301	0.358788	-0.644429	0.519298	13.444	13.444	NA	NA	NA	NA	NA	NA	NA	NA	NA	NA	NA	NA	NA
ANAPC1	68	337.307	78.2682	93	338.811	86.5767	1	-0.0180054	0.159561	-0.330739	0.294728	-0.112844	0.910154	39.2779	8.9366	-0.0144456	-0.175337	0.146445	-0.175975	0.860313	-0.133315	-0.450893	0.184262	-0.822769	0.410639	69.7911	0.0864398	0.0101558
ANAPC1	21	1375.97	167.623	23	1484.36	132.14	2	-0.709192	0.312049	-1.3208	-0.097586	-2.27269	0.0230448	10.2696	5.44026	NA	NA	NA	NA	NA	NA	NA	NA	NA	NA	NA	NA	NA
ANAPC1	182	276.425	58.5729	92	266.248	70.7527	3	0.161332	0.12811	-0.0897596	0.412424	1.25932	0.207914	60.9301	9.7227	NA	NA	NA	NA	NA	NA	NA	NA	NA	NA	NA	NA	NA
ANAPC1	41	335.642	87.9393	66	319.938	85.8978	4	0.179865	0.199245	-0.210649	0.570379	0.902732	0.366668	25.1897	7.92779	NA	NA	NA	NA	NA	NA	NA	NA	NA	NA	NA	NA	NA
ANAPC1	27	339.835	62.2702	27	384.945	70.4427	5	-0.668702	0.28025	-1.21798	-0.119421	-2.38609	0.0170287	12.7323	6.06134	NA	NA	NA	NA	NA	NA	NA	NA	NA	NA	NA	NA	NA
ANAPC10	68	216.796	124.251	93	240.988	158.679	1	-0.16586	0.159832	-0.479124	0.147404	-1.03772	0.299402	39.1448	36.1267	-0.317503	-0.478718	-0.156289	-3.86005	0.000113363	-0.316877	-0.484872	-0.148881	-3.69693	0.000218224	5.39669	0.00213423	0.376005
ANAPC10	21	668.793	107.31	23	757.355	111.704	2	-0.793289	0.314566	-1.40983	-0.176751	-2.52185	0.0116739	10.1059	9.89256	NA	NA	NA	NA	NA	NA	NA	NA	NA	NA	NA	NA	NA
ANAPC10	182	55.9431	63.3292	92	83.9563	76.4421	3	-0.410831	0.129138	-0.663936	-0.157726	-3.18134	0.00146595	59.9644	53.161	NA	NA	NA	NA	NA	NA	NA	NA	NA	NA	NA	NA	NA
ANAPC10	41	197.729	127.894	66	226.767	154.546	4	-0.198867	0.199333	-0.589552	0.191819	-0.997661	0.318444	25.1676	23.8847	NA	NA	NA	NA	NA	NA	NA	NA	NA	NA	NA	NA	NA
ANAPC10	27	245.75	114.783	27	275.752	166.179	5	-0.207036	0.272951	-0.74201	0.327938	-0.75851	0.448146	13.4224	13.0486	NA	NA	NA	NA	NA	NA	NA	NA	NA	NA	NA	NA	NA
ANAPC11	68	303.071	66.8045	93	335.594	66.0527	1	-0.487708	0.161913	-0.805052	-0.170365	-3.01216	0.00259394	38.1449	3.78623	-0.159827	-0.322018	0.00236277	-1.93141	0.0534322	-0.133392	-0.602612	0.335829	-0.557185	0.577401	86.1879	0.237899	7.9646e-06
ANAPC11	21	913.213	141.287	23	818.557	78.735	2	0.823133	0.315522	0.204722	1.44154	2.6088	0.00908604	10.0448	2.96337	NA	NA	NA	NA	NA	NA	NA	NA	NA	NA	NA	NA	NA
ANAPC11	182	240.24	49.7071	92	233.319	52.1178	3	0.136607	0.128057	-0.114381	0.387594	1.06676	0.286079	60.9807	3.9324	NA	NA	NA	NA	NA	NA	NA	NA	NA	NA	NA	NA	NA
ANAPC11	41	284.922	62.2545	66	331.744	54.6316	4	-0.806303	0.20663	-1.21129	-0.401316	-3.90216	9.53364e-05	23.4215	3.56386	NA	NA	NA	NA	NA	NA	NA	NA	NA	NA	NA	NA	NA
ANAPC11	27	330.631	65.0366	27	345.005	88.5837	5	-0.182298	0.272775	-0.716926	0.352331	-0.668308	0.503937	13.4398	3.202	NA	NA	NA	NA	NA	NA	NA	NA	NA	NA	NA	NA	NA
ANAPC13	68	2987.69	596.04	93	2983.86	750.514	1	0.0055217	0.159558	-0.307206	0.318249	0.0346063	0.972394	39.2794	12.5375	-0.145562	-0.306314	0.0151907	-1.77475	0.0759387	-0.0624352	-0.334557	0.209687	-0.44969	0.652934	59.4348	0.0543019	0.0428412
ANAPC13	21	4108.65	1015.58	23	3856.14	674.943	2	0.290282	0.303561	-0.304686	0.885249	0.956256	0.338943	10.852	6.82823	NA	NA	NA	NA	NA	NA	NA	NA	NA	NA	NA	NA	NA
ANAPC13	182	2086.09	544.528	92	2347.75	664.919	3	-0.444102	0.129342	-0.697607	-0.190598	-3.43356	0.0005957	59.7756	14.0783	NA	NA	NA	NA	NA	NA	NA	NA	NA	NA	NA	NA	NA
ANAPC13	41	3044.45	599.547	66	3057.36	764.849	4	-0.0181442	0.198855	-0.407893	0.371605	-0.0912435	0.927299	25.2887	10.6558	NA	NA	NA	NA	NA	NA	NA	NA	NA	NA	NA	NA	NA
ANAPC13	27	2901.49	591.338	27	2804.2	695.264	5	0.148571	0.27257	-0.385657	0.682799	0.545074	0.585702	13.4599	7.77627	NA	NA	NA	NA	NA	NA	NA	NA	NA	NA	NA	NA	NA
ANAPC4	68	1149.69	302.1	93	1157.02	293.278	1	-0.0245604	0.159563	-0.337299	0.288178	-0.153923	0.877671	39.2765	39.2765	0.089147	-0.0710327	0.249327	1.09081	0.275358	0.089147	-0.0710327	0.249327	1.09081	0.275358	0	0	0.631402
ANAPC4	21	2581.06	533.985	23	2569.99	392.962	2	0.0233449	0.301835	-0.56824	0.61493	0.0773433	0.93835	10.9765	10.9765	NA	NA	NA	NA	NA	NA	NA	NA	NA	NA	NA	NA	NA
ANAPC4	182	672.884	239.091	92	618.439	231.215	3	0.22959	0.128303	-0.021879	0.48106	1.78944	0.0735443	60.7472	60.7472	NA	NA	NA	NA	NA	NA	NA	NA	NA	NA	NA	NA	NA
ANAPC4	41	1194.86	323.554	66	1168.56	276.913	4	0.088341	0.198946	-0.301587	0.478268	0.444044	0.657011	25.2655	25.2655	NA	NA	NA	NA	NA	NA	NA	NA	NA	NA	NA	NA	NA
ANAPC4	27	1081.1	256.945	27	1128.81	333.892	5	-0.157818	0.272622	-0.692147	0.376512	-0.578887	0.562665	13.4548	13.4548	NA	NA	NA	NA	NA	NA	NA	NA	NA	NA	NA	NA	NA
ANAPC5	68	2784.86	554.794	93	3084.11	772.221	1	-0.432257	0.161411	-0.748616	-0.115898	-2.678	0.00740637	38.3827	3.59134	-0.00829809	-0.170231	0.153635	-0.100436	0.919998	-0.146395	-0.626285	0.333495	-0.597906	0.549903	87.0316	0.252394	3.29378e-06
ANAPC5	21	3902.69	540.187	23	3991.88	867.791	2	-0.119925	0.302121	-0.712071	0.47222	-0.396946	0.691408	10.9557	2.90976	NA	NA	NA	NA	NA	NA	NA	NA	NA	NA	NA	NA	NA
ANAPC5	182	2649.03	583.469	92	2341.67	531.264	3	0.541022	0.130023	0.286182	0.795863	4.16097	3.16895e-05	59.1506	3.71333	NA	NA	NA	NA	NA	NA	NA	NA	NA	NA	NA	NA	NA
ANAPC5	41	2840.74	496.807	66	3145.54	811.359	4	-0.427314	0.201066	-0.821397	-0.0332315	-2.12524	0.0335666	24.7356	3.41504	NA	NA	NA	NA	NA	NA	NA	NA	NA	NA	NA	NA	NA
ANAPC5	27	2700.02	633.287	27	2933.95	656.748	5	-0.357346	0.274499	-0.895354	0.180661	-1.30181	0.19298	13.2715	3.05116	NA	NA	NA	NA	NA	NA	NA	NA	NA	NA	NA	NA	NA
ANG	68	423.102	180.782	93	432.802	190.46	1	-0.0517782	0.159584	-0.364557	0.261001	-0.324457	0.745592	39.2663	26.6486	-0.0895745	-0.249946	0.0707971	-1.09472	0.273637	-0.0640126	-0.257973	0.129948	-0.646845	0.517732	24.5861	0.0120583	0.257497
ANG	21	497.469	86.2348	23	457.321	81.2487	2	0.471282	0.306381	-0.129214	1.07178	1.53822	0.123994	10.6531	9.44039	NA	NA	NA	NA	NA	NA	NA	NA	NA	NA	NA	NA	NA
ANG	182	333.084	142.102	92	372.536	172.564	3	-0.257194	0.1284	-0.508854	-0.00553525	-2.00307	0.0451694	60.6555	35.0326	NA	NA	NA	NA	NA	NA	NA	NA	NA	NA	NA	NA	NA
ANG	41	444.376	181.625	66	449.508	194.747	4	-0.0268357	0.19886	-0.416594	0.362923	-0.134948	0.892653	25.2875	19.3785	NA	NA	NA	NA	NA	NA	NA	NA	NA	NA	NA	NA	NA
ANG	27	390.797	177.966	27	391.964	176.358	5	-0.00649307	0.272166	-0.539929	0.526943	-0.023857	0.980967	13.4999	11.61	NA	NA	NA	NA	NA	NA	NA	NA	NA	NA	NA	NA	NA
ANGEL1	68	227.516	55.4587	93	234.492	63.1104	1	-0.115701	0.159691	-0.42869	0.197287	-0.724532	0.468739	39.2139	9.99779	0.00322166	-0.157593	0.164036	0.0392646	0.968679	0.00732713	-0.294744	0.309399	0.0475414	0.962082	66.5876	0.074521	0.0175637
ANGEL1	21	469.418	54.2479	23	433.157	36.6673	2	0.776022	0.314028	0.160539	1.39151	2.47119	0.0134665	10.1406	5.77585	NA	NA	NA	NA	NA	NA	NA	NA	NA	NA	NA	NA	NA
ANGEL1	182	214.331	64.7407	92	209.621	72.764	3	0.0695542	0.127957	-0.181237	0.320346	0.543574	0.586734	61.0761	11.0018	NA	NA	NA	NA	NA	NA	NA	NA	NA	NA	NA	NA	NA
ANGEL1	41	220.046	50.2277	66	217.978	60.306	4	0.0362246	0.198867	-0.353548	0.425997	0.182155	0.855461	25.2856	8.76662	NA	NA	NA	NA	NA	NA	NA	NA	NA	NA	NA	NA	NA
ANGEL1	27	238.859	61.8294	27	274.858	51.1565	5	-0.62521	0.279246	-1.17252	-0.0778981	-2.23892	0.0251609	12.8241	6.55741	NA	NA	NA	NA	NA	NA	NA	NA	NA	NA	NA	NA	NA
ANGEL2	68	2070.9	530.761	93	2188.26	520.347	1	-0.222578	0.160051	-0.536272	0.0911158	-1.39067	0.164325	39.0377	39.0377	-0.103173	-0.263509	0.0571618	-1.26121	0.207234	-0.103173	-0.263509	0.0571618	-1.26121	0.207234	0	0	0.413751
ANGEL2	21	3663.36	762.812	23	3829.35	615.949	2	-0.236312	0.302976	-0.830134	0.357509	-0.779971	0.435408	10.8939	10.8939	NA	NA	NA	NA	NA	NA	NA	NA	NA	NA	NA	NA	NA
ANGEL2	182	1487.31	430.473	92	1467.79	460.821	3	0.0441413	0.127936	-0.206609	0.294892	0.345026	0.730075	61.096	61.096	NA	NA	NA	NA	NA	NA	NA	NA	NA	NA	NA	NA	NA
ANGEL2	41	2184.73	468.461	66	2199.41	520.03	4	-0.0290977	0.198861	-0.418859	0.360664	-0.146321	0.883668	25.2871	25.2871	NA	NA	NA	NA	NA	NA	NA	NA	NA	NA	NA	NA	NA
ANGEL2	27	1898.06	580.395	27	2160.99	530.012	5	-0.466239	0.276125	-1.00744	0.0749566	-1.68851	0.0913142	13.1156	13.1156	NA	NA	NA	NA	NA	NA	NA	NA	NA	NA	NA	NA	NA
ANK3	68	56.5333	24.4033	93	61.8799	30.1105	1	-0.191081	0.159921	-0.504521	0.122359	-1.19484	0.232148	39.101	9.53454	-0.0302548	-0.191049	0.13054	-0.368784	0.712289	-0.135809	-0.443562	0.171944	-0.864917	0.387084	68.0513	0.079307	0.0138752
ANK3	21	336.824	58.9607	23	378.56	64.0754	2	-0.664371	0.310816	-1.27356	-0.0551837	-2.13751	0.0325566	10.3513	5.68461	NA	NA	NA	NA	NA	NA	NA	NA	NA	NA	NA	NA	NA
ANK3	182	81.4888	28.7231	92	73.4771	24.9357	3	0.290383	0.128531	0.0384673	0.542299	2.25925	0.0238679	60.532	10.4354	NA	NA	NA	NA	NA	NA	NA	NA	NA	NA	NA	NA	NA
ANK3	41	54.9495	28.839	66	61.5859	32.4881	4	-0.211531	0.199396	-0.602341	0.179278	-1.06086	0.288753	25.1516	8.39871	NA	NA	NA	NA	NA	NA	NA	NA	NA	NA	NA	NA	NA
ANK3	27	58.9384	15.6564	27	62.5986	23.8468	5	-0.178824	0.272752	-0.713408	0.355759	-0.65563	0.512062	13.442	6.50616	NA	NA	NA	NA	NA	NA	NA	NA	NA	NA	NA	NA	NA
ANKAR	68	22.4608	18.6626	93	24.0655	21.0221	1	-0.079612	0.159621	-0.392463	0.233239	-0.498758	0.61795	39.2484	39.2484	-0.0951162	-0.255401	0.065169	-1.16308	0.244797	-0.0951162	-0.255401	0.065169	-1.16308	0.244797	0	0	0.489647
ANKAR	21	299.891	76.0019	23	329.738	77.0263	2	-0.382941	0.30484	-0.980417	0.214535	-1.2562	0.209043	10.7611	10.7611	NA	NA	NA	NA	NA	NA	NA	NA	NA	NA	NA	NA	NA
ANKAR	182	23.3415	22.1126	92	25.1175	24.9167	3	-0.0767104	0.127965	-0.327517	0.174096	-0.599466	0.548863	61.0688	61.0688	NA	NA	NA	NA	NA	NA	NA	NA	NA	NA	NA	NA	NA
ANKAR	41	27.5117	19.0698	66	24.9267	21.8802	4	0.123067	0.199036	-0.267036	0.51317	0.618315	0.536368	25.2428	25.2428	NA	NA	NA	NA	NA	NA	NA	NA	NA	NA	NA	NA	NA
ANKAR	27	14.7909	15.3861	27	21.9605	18.9844	5	-0.408908	0.275217	-0.948323	0.130506	-1.48577	0.13734	13.2023	13.2023	NA	NA	NA	NA	NA	NA	NA	NA	NA	NA	NA	NA	NA
ANKDD1A	68	630.149	415.186	93	495.437	355.356	1	0.351248	0.160784	0.0361185	0.666378	2.1846	0.0289178	38.6827	11.053	0.100859	-0.0599201	0.261639	1.22951	0.218879	0.141445	-0.146077	0.428966	0.964192	0.33495	63.4461	0.0646222	0.0272151
ANKDD1A	21	1546.62	553.853	23	1672.48	570.979	2	-0.219586	0.302819	-0.8131	0.373928	-0.72514	0.468366	10.9052	6.39708	NA	NA	NA	NA	NA	NA	NA	NA	NA	NA	NA	NA	NA
ANKDD1A	182	565.828	419.672	92	647.881	570.489	3	-0.172092	0.128136	-0.423234	0.0790508	-1.34304	0.17926	60.9054	12.3394	NA	NA	NA	NA	NA	NA	NA	NA	NA	NA	NA	NA	NA
ANKDD1A	41	666.985	406.696	66	521.243	360.141	4	0.382242	0.200626	-0.010977	0.775461	1.90525	0.0567475	24.8443	9.53536	NA	NA	NA	NA	NA	NA	NA	NA	NA	NA	NA	NA	NA
ANKDD1A	27	574.213	429.367	27	432.355	341.69	5	0.360303	0.274537	-0.17778	0.898386	1.3124	0.189385	13.2678	7.14322	NA	NA	NA	NA	NA	NA	NA	NA	NA	NA	NA	NA	NA
ANKFY1	68	675.768	196.203	93	664.596	180.961	1	0.0592925	0.159592	-0.253503	0.372088	0.371524	0.710247	39.2622	6.73925	0.359428	0.197156	0.521699	4.34127	1.41659e-05	0.348693	-0.0117802	0.709166	1.89591	0.0579716	76.4952	0.122915	0.00191763
ANKFY1	21	1138.89	288.456	23	958.713	146.794	2	0.784206	0.314282	0.168225	1.40019	2.49523	0.0125875	10.1242	4.51085	NA	NA	NA	NA	NA	NA	NA	NA	NA	NA	NA	NA	NA
ANKFY1	182	689.679	179.882	92	569.959	171.496	3	0.674058	0.131169	0.416972	0.931145	5.13886	2.76414e-07	58.1217	7.13674	NA	NA	NA	NA	NA	NA	NA	NA	NA	NA	NA	NA	NA
ANKFY1	41	680.197	185.425	66	701.013	166.179	4	-0.118939	0.199024	-0.509018	0.271141	-0.59761	0.5501	25.2459	6.15289	NA	NA	NA	NA	NA	NA	NA	NA	NA	NA	NA	NA	NA
ANKFY1	27	669.043	215.003	27	575.576	187.719	5	0.4564	0.275961	-0.0844743	0.997274	1.65385	0.098157	13.1312	5.02338	NA	NA	NA	NA	NA	NA	NA	NA	NA	NA	NA	NA	NA
ANKHD1	68	263.722	47.9101	93	268.946	54.9599	1	-0.0997942	0.159657	-0.412716	0.213127	-0.625055	0.531935	39.2306	37.8172	-0.101106	-0.261462	0.0592503	-1.23577	0.216543	-0.102862	-0.266334	0.0606095	-1.23328	0.217471	2.50525	0.000952686	0.392274
ANKHD1	21	1523.63	190.98	23	1651.62	173.979	2	-0.689572	0.3115	-1.3001	-0.0790431	-2.21371	0.0268485	10.3058	10.2056	NA	NA	NA	NA	NA	NA	NA	NA	NA	NA	NA	NA	NA
ANKHD1	182	236.091	48.9418	92	236.925	50.9144	3	-0.0167585	0.127924	-0.267485	0.233968	-0.131003	0.895773	61.1075	57.7458	NA	NA	NA	NA	NA	NA	NA	NA	NA	NA	NA	NA	NA
ANKHD1	41	269.168	51.3153	66	271.665	55.862	4	-0.0457609	0.198877	-0.435552	0.34403	-0.230097	0.818016	25.2832	24.6886	NA	NA	NA	NA	NA	NA	NA	NA	NA	NA	NA	NA	NA
ANKHD1	27	255.453	41.7858	27	262.302	53.1248	5	-0.141242	0.272531	-0.675393	0.39291	-0.518258	0.604278	13.4638	13.2933	NA	NA	NA	NA	NA	NA	NA	NA	NA	NA	NA	NA	NA
ANKHD1-EIF4EBP3	68	90.0325	40.6874	93	100.866	55.0237	1	-0.217864	0.16003	-0.531517	0.0957899	-1.36139	0.17339	39.0477	39.0477	-0.155895	-0.316152	0.00436309	-1.9066	0.056572	-0.155895	-0.316152	0.00436309	-1.9066	0.056572	0	0	0.901989
ANKHD1-EIF4EBP3	21	280.295	51.118	23	295.993	63.2034	2	-0.266877	0.303292	-0.861319	0.327565	-0.879934	0.378895	10.8712	10.8712	NA	NA	NA	NA	NA	NA	NA	NA	NA	NA	NA	NA	NA
ANKHD1-EIF4EBP3	182	135.716	55.6651	92	143.657	69.7791	3	-0.130337	0.128045	-0.381301	0.120627	-1.0179	0.308725	60.9923	60.9923	NA	NA	NA	NA	NA	NA	NA	NA	NA	NA	NA	NA	NA
ANKHD1-EIF4EBP3	41	108.062	35.8386	66	117.435	53.7945	4	-0.194874	0.199314	-0.585522	0.195774	-0.977726	0.32821	25.1724	25.1724	NA	NA	NA	NA	NA	NA	NA	NA	NA	NA	NA	NA	NA
ANKHD1-EIF4EBP3	27	62.6548	31.6077	27	60.3632	32.832	5	0.070081	0.272256	-0.46353	0.603692	0.257409	0.796863	13.4911	13.4911	NA	NA	NA	NA	NA	NA	NA	NA	NA	NA	NA	NA	NA
ANKIB1	68	1368.14	342.938	93	1403.57	370.645	1	-0.0981709	0.159654	-0.411086	0.214744	-0.614899	0.538621	39.2322	38.021	-0.0871057	-0.247424	0.0732123	-1.06491	0.286917	-0.0889579	-0.251935	0.0740192	-1.06981	0.284706	2.14528	0.000811973	0.394268
ANKIB1	21	1928	353.87	23	2111.49	247.729	2	-0.594818	0.309052	-1.20055	0.010913	-1.92465	0.0542728	10.4697	10.3815	NA	NA	NA	NA	NA	NA	NA	NA	NA	NA	NA	NA	NA
ANKIB1	182	767.551	241.585	92	757.109	241.443	3	0.0431093	0.127936	-0.20764	0.293858	0.336961	0.736146	61.0966	58.209	NA	NA	NA	NA	NA	NA	NA	NA	NA	NA	NA	NA	NA
ANKIB1	41	1293.04	333.386	66	1365.74	377.704	4	-0.199687	0.199337	-0.59038	0.191007	-1.00175	0.316462	25.1666	24.6626	NA	NA	NA	NA	NA	NA	NA	NA	NA	NA	NA	NA	NA
ANKIB1	27	1482.18	331.162	27	1496.06	341.961	5	-0.0406283	0.272196	-0.574122	0.492866	-0.149261	0.881347	13.497	13.3507	NA	NA	NA	NA	NA	NA	NA	NA	NA	NA	NA	NA	NA
ANKLE2	68	552.102	123.062	93	609.26	134.784	1	-0.437689	0.161457	-0.754139	-0.121239	-2.71087	0.00671076	38.3606	10.3246	-0.176715	-0.337769	-0.0156617	-2.15056	0.0315108	-0.19679	-0.493247	0.099666	-1.30104	0.193244	65.4159	0.0707877	0.020888
ANKLE2	21	1841.2	199.969	23	1746.99	290.031	2	0.368281	0.304615	-0.228753	0.965315	1.20901	0.226661	10.777	6.1133	NA	NA	NA	NA	NA	NA	NA	NA	NA	NA	NA	NA	NA
ANKLE2	182	392.647	119.212	92	386.734	101.357	3	0.0519313	0.127942	-0.19883	0.302692	0.405898	0.684817	61.0908	11.4736	NA	NA	NA	NA	NA	NA	NA	NA	NA	NA	NA	NA	NA
ANKLE2	41	552.461	127.201	66	606.041	123.165	4	-0.426536	0.201058	-0.820602	-0.0324686	-2.12145	0.0338837	24.7375	8.99183	NA	NA	NA	NA	NA	NA	NA	NA	NA	NA	NA	NA	NA
ANKLE2	27	551.557	118.879	27	617.128	162.073	5	-0.45467	0.275933	-0.995488	0.0861478	-1.64776	0.0994023	13.1339	6.80612	NA	NA	NA	NA	NA	NA	NA	NA	NA	NA	NA	NA	NA
ANKMY1	68	175.769	70.4717	93	181.439	60.5797	1	-0.0869017	0.159633	-0.399776	0.225973	-0.544385	0.586176	39.2424	15.7177	0.131491	-0.0291086	0.292091	1.60472	0.108555	0.0779601	-0.168052	0.323972	0.621103	0.534532	50.7673	0.03814	0.087116
ANKMY1	21	1505.09	423.041	23	1541.59	312.851	2	-0.0970269	0.302018	-0.688971	0.494917	-0.321262	0.748012	10.9631	7.73067	NA	NA	NA	NA	NA	NA	NA	NA	NA	NA	NA	NA	NA
ANKMY1	182	181.938	70.0778	92	154.803	54.8928	3	0.413819	0.129155	0.160679	0.666959	3.20404	0.00135515	59.948	18.2411	NA	NA	NA	NA	NA	NA	NA	NA	NA	NA	NA	NA	NA
ANKMY1	41	193.217	66.4303	66	193.397	63.0598	4	-0.00277097	0.198851	-0.392512	0.38697	-0.0139349	0.988882	25.2897	12.873	NA	NA	NA	NA	NA	NA	NA	NA	NA	NA	NA	NA	NA
ANKMY1	27	149.274	69.2776	27	152.207	42.3571	5	-0.0503495	0.272212	-0.583875	0.483176	-0.184964	0.853257	13.4954	8.90953	NA	NA	NA	NA	NA	NA	NA	NA	NA	NA	NA	NA	NA
ANKMY2	68	311.586	101.137	93	342.975	121.029	1	-0.276289	0.160317	-0.590504	0.0379271	-1.72339	0.0848183	38.9081	38.9081	-0.261334	-0.422266	-0.100402	-3.18274	0.00145888	-0.261334	-0.422266	-0.100402	-3.18274	0.00145888	0	0	0.416756
ANKMY2	21	969.221	172.683	23	1132.16	213.468	2	-0.820105	0.315423	-1.43832	-0.201886	-2.60001	0.00932203	10.0511	10.0511	NA	NA	NA	NA	NA	NA	NA	NA	NA	NA	NA	NA	NA
ANKMY2	182	173.729	90.2495	92	188.492	97.9778	3	-0.158459	0.128104	-0.409538	0.0926192	-1.23696	0.216101	60.9364	60.9364	NA	NA	NA	NA	NA	NA	NA	NA	NA	NA	NA	NA	NA
ANKMY2	41	322.729	112.22	66	350.297	130.51	4	-0.220981	0.199446	-0.611888	0.169926	-1.10797	0.267873	25.1391	25.1391	NA	NA	NA	NA	NA	NA	NA	NA	NA	NA	NA	NA	NA
ANKMY2	27	294.665	80.5662	27	325.077	93.7045	5	-0.34299	0.274316	-0.880638	0.194659	-1.25035	0.211173	13.2892	13.2892	NA	NA	NA	NA	NA	NA	NA	NA	NA	NA	NA	NA	NA
ANKRA2	68	1028.73	272.791	93	955.244	206.864	1	0.308746	0.160506	-0.00583888	0.623331	1.92359	0.0544065	38.8168	9.59898	0.259044	0.0976119	0.420476	3.14508	0.0016604	0.164097	-0.142975	0.47117	1.04739	0.294919	67.6246	0.0784157	0.0148973
ANKRA2	21	1855.54	235.3	23	2049.57	246.458	2	-0.789968	0.314462	-1.4063	-0.173634	-2.51213	0.0120006	10.1126	5.6401	NA	NA	NA	NA	NA	NA	NA	NA	NA	NA	NA	NA	NA
ANKRA2	182	1077.17	255.225	92	981.368	226.02	3	0.388622	0.12901	0.135766	0.641478	3.01233	0.00259251	60.0828	10.5197	NA	NA	NA	NA	NA	NA	NA	NA	NA	NA	NA	NA	NA
ANKRA2	41	997.101	226.254	66	930.601	193.063	4	0.319978	0.200096	-0.0722029	0.71216	1.59912	0.109793	24.976	8.44208	NA	NA	NA	NA	NA	NA	NA	NA	NA	NA	NA	NA	NA
ANKRA2	27	1076.76	330.201	27	1015.48	230.06	5	0.212218	0.272991	-0.322834	0.747269	0.77738	0.436935	13.4185	6.53853	NA	NA	NA	NA	NA	NA	NA	NA	NA	NA	NA	NA	NA
ANKRD10	68	743.508	227.515	93	738.807	191.271	1	0.0225663	0.159563	-0.29017	0.335303	0.141426	0.887534	39.277	39.277	-0.070624	-0.230764	0.0895159	-0.864372	0.387383	-0.070624	-0.230764	0.0895159	-0.864372	0.387383	0	0	0.707585
ANKRD10	21	1853.08	303.846	23	1914.42	202.92	2	-0.23531	0.302966	-0.829112	0.358493	-0.776687	0.437344	10.8946	10.8946	NA	NA	NA	NA	NA	NA	NA	NA	NA	NA	NA	NA	NA
ANKRD10	182	638.123	182.207	92	664.037	177.493	3	-0.14306	0.12807	-0.394073	0.107952	-1.11705	0.263974	60.9683	60.9683	NA	NA	NA	NA	NA	NA	NA	NA	NA	NA	NA	NA	NA
ANKRD10	41	738.083	237.996	66	714.182	186.771	4	0.114211	0.19901	-0.275841	0.504264	0.573897	0.566037	25.2493	25.2493	NA	NA	NA	NA	NA	NA	NA	NA	NA	NA	NA	NA	NA
ANKRD10	27	751.744	214.782	27	799.003	192.202	5	-0.22852	0.273122	-0.763829	0.30679	-0.836694	0.402765	13.4056	13.4056	NA	NA	NA	NA	NA	NA	NA	NA	NA	NA	NA	NA	NA
ANKRD11	68	662.463	142.913	93	698.754	137.58	1	-0.258268	0.160221	-0.572296	0.0557601	-1.61195	0.106974	38.9546	24.396	-0.0525156	-0.21286	0.107829	-0.641923	0.520923	-0.0787927	-0.280319	0.122733	-0.766308	0.443493	29.2953	0.0153194	0.226242
ANKRD11	21	4136.15	748.048	23	4266.31	584.753	2	-0.191492	0.302581	-0.784539	0.401555	-0.632862	0.526824	10.9224	9.35678	NA	NA	NA	NA	NA	NA	NA	NA	NA	NA	NA	NA	NA
ANKRD11	182	594.532	111.355	92	574.014	120.196	3	0.178874	0.128153	-0.0723023	0.43005	1.39578	0.162781	60.8891	31.5033	NA	NA	NA	NA	NA	NA	NA	NA	NA	NA	NA	NA	NA
ANKRD11	41	717.974	142.226	66	740.264	120.295	4	-0.171434	0.199209	-0.561877	0.219009	-0.860571	0.389474	25.1989	18.1806	NA	NA	NA	NA	NA	NA	NA	NA	NA	NA	NA	NA	NA
ANKRD11	27	578.168	96.2975	27	597.284	125.433	5	-0.168478	0.272686	-0.702933	0.365976	-0.617847	0.536676	13.4485	11.1511	NA	NA	NA	NA	NA	NA	NA	NA	NA	NA	NA	NA	NA
ANKRD12	68	1098.6	347.854	93	1104.92	310.35	1	-0.0192334	0.159561	-0.331967	0.293501	-0.120539	0.904056	39.2777	9.27292	-0.228055	-0.389411	-0.0666998	-2.77016	0.00560293	-0.260506	-0.573445	0.0524334	-1.63157	0.10277	68.6587	0.0823812	0.0124953
ANKRD12	21	2019.86	431.395	23	2545.39	462.796	2	-1.1517	0.328104	-1.79477	-0.508623	-3.51015	0.000447855	9.28915	5.26223	NA	NA	NA	NA	NA	NA	NA	NA	NA	NA	NA	NA	NA
ANKRD12	182	636.475	244.845	92	734.744	314.353	3	-0.362822	0.128871	-0.615405	-0.110239	-2.81538	0.0048719	60.2127	10.1021	NA	NA	NA	NA	NA	NA	NA	NA	NA	NA	NA	NA	NA
ANKRD12	41	1116.4	342.641	66	1103.85	296.631	4	0.0395489	0.19887	-0.35023	0.429327	0.198868	0.842366	25.2849	8.20139	NA	NA	NA	NA	NA	NA	NA	NA	NA	NA	NA	NA	NA
ANKRD12	27	1071.59	360.466	27	1107.53	347.604	5	-0.100023	0.272349	-0.633817	0.433771	-0.36726	0.713425	13.4818	6.38752	NA	NA	NA	NA	NA	NA	NA	NA	NA	NA	NA	NA	NA
ANKRD13A	68	4558.42	1285.95	93	4159.62	1215.13	1	0.31869	0.160567	0.00398396	0.633397	1.98478	0.0471694	38.7869	2.91078	-0.0100902	-0.172493	0.152312	-0.121774	0.903078	0.214286	-0.3164	0.744971	0.791415	0.428702	89.351	0.317768	1.37961e-07
ANKRD13A	21	6040.06	832.253	23	5536.15	552.45	2	0.707154	0.311992	0.0956616	1.31865	2.26658	0.0234159	10.2734	2.40902	NA	NA	NA	NA	NA	NA	NA	NA	NA	NA	NA	NA	NA
ANKRD13A	182	4653.98	1070.41	92	5405.26	1448.57	3	-0.619095	0.130666	-0.875196	-0.362993	-4.73798	2.15858e-06	58.5697	2.98648	NA	NA	NA	NA	NA	NA	NA	NA	NA	NA	NA	NA	NA
ANKRD13A	41	4872.07	1291.38	66	4367.72	1267.45	4	0.392235	0.200719	-0.00116683	0.785638	1.95415	0.0506834	24.8212	2.79286	NA	NA	NA	NA	NA	NA	NA	NA	NA	NA	NA	NA	NA
ANKRD13A	27	4082.14	1142.38	27	3650.92	911.02	5	0.411313	0.275252	-0.128171	0.950798	1.49431	0.135094	13.1989	2.54109	NA	NA	NA	NA	NA	NA	NA	NA	NA	NA	NA	NA	NA
ANKRD13C	68	155.52	45.4343	93	164.42	48.6172	1	-0.187249	0.159907	-0.500661	0.126163	-1.17099	0.241603	39.108	39.108	-0.221703	-0.382337	-0.0610695	-2.7051	0.00682839	-0.221703	-0.382337	-0.0610695	-2.7051	0.00682839	0	0	0.607632
ANKRD13C	21	926.582	133.556	23	1022.16	134.31	2	-0.700723	0.31181	-1.31186	-0.0895861	-2.24727	0.0246225	10.2853	10.2853	NA	NA	NA	NA	NA	NA	NA	NA	NA	NA	NA	NA	NA
ANKRD13C	182	106.747	36.454	92	115.118	45.1645	3	-0.210879	0.128244	-0.462231	0.0404741	-1.64436	0.100102	60.8036	60.8036	NA	NA	NA	NA	NA	NA	NA	NA	NA	NA	NA	NA	NA
ANKRD13C	41	162.025	43.132	66	170.435	48.9498	4	-0.178351	0.199239	-0.568852	0.21215	-0.895161	0.370701	25.1914	25.1914	NA	NA	NA	NA	NA	NA	NA	NA	NA	NA	NA	NA	NA
ANKRD13C	27	145.643	47.847	27	149.715	45.3543	5	-0.086077	0.272301	-0.619778	0.447624	-0.316109	0.75192	13.4865	13.4865	NA	NA	NA	NA	NA	NA	NA	NA	NA	NA	NA	NA	NA
ANKRD13D	68	241.095	96.6949	93	216.746	85.6031	1	0.267942	0.160272	-0.0461856	0.582069	1.67179	0.094565	38.93	24.6962	0.206242	0.0454469	0.367037	2.51392	0.0119396	0.23629	0.0352033	0.437377	2.30309	0.021274	28.3905	0.0148049	0.232285
ANKRD13D	21	927.485	284.882	23	789.256	111.599	2	0.638708	0.310144	0.0308379	1.24658	2.0594	0.0394564	10.3962	9.0095	NA	NA	NA	NA	NA	NA	NA	NA	NA	NA	NA	NA	NA
ANKRD13D	182	427.168	184.466	92	417.186	206.945	3	0.0517704	0.127942	-0.19899	0.302531	0.404641	0.685741	61.091	32.0781	NA	NA	NA	NA	NA	NA	NA	NA	NA	NA	NA	NA	NA
ANKRD13D	41	233.346	92.7292	66	222.616	93.0709	4	0.114623	0.199011	-0.275432	0.504678	0.575963	0.56464	25.249	18.3788	NA	NA	NA	NA	NA	NA	NA	NA	NA	NA	NA	NA	NA
ANKRD13D	27	252.861	103.086	27	202.398	63.0297	5	0.58208	0.278313	0.0365966	1.12756	2.09146	0.036487	12.9102	10.8386	NA	NA	NA	NA	NA	NA	NA	NA	NA	NA	NA	NA	NA
ANKRD16	68	102.949	35.2561	93	129.465	46.8865	1	-0.622773	0.163381	-0.942993	-0.302552	-3.81179	0.000137966	37.4626	2.33441	-0.0789737	-0.242086	0.0841389	-0.948949	0.342646	-0.222005	-0.811026	0.367015	-0.738722	0.460076	91.2787	0.401681	2.62786e-09
ANKRD16	21	372.227	51.5338	23	356.496	36.6647	2	0.348165	0.304319	-0.24829	0.94462	1.14408	0.252592	10.7979	2.0231	NA	NA	NA	NA	NA	NA	NA	NA	NA	NA	NA	NA	NA
ANKRD16	182	93.1738	25.3044	92	80.5572	23.1304	3	0.511488	0.129802	0.257082	0.765894	3.94054	8.12989e-05	59.3527	2.38932	NA	NA	NA	NA	NA	NA	NA	NA	NA	NA	NA	NA	NA
ANKRD16	41	115.771	27.8595	66	135.246	51.3857	4	-0.440085	0.2012	-0.83443	-0.0457408	-2.1873	0.0287203	24.7027	2.26161	NA	NA	NA	NA	NA	NA	NA	NA	NA	NA	NA	NA	NA
ANKRD16	27	83.478	36.8249	27	115.335	29.7554	5	-0.937812	0.287851	-1.50199	-0.373633	-3.25797	0.00112211	12.0688	2.06381	NA	NA	NA	NA	NA	NA	NA	NA	NA	NA	NA	NA	NA
ANKRD17	68	257.426	66.5858	93	267.14	64.7582	1	-0.147537	0.159774	-0.460689	0.165615	-0.92341	0.355794	39.1729	35.8845	-0.303344	-0.46443	-0.142258	-3.69083	0.000223519	-0.299977	-0.468425	-0.13153	-3.49037	0.000482344	5.90955	0.00233934	0.373072
ANKRD17	21	1322.99	183.406	23	1432.73	229.616	2	-0.515933	0.307278	-1.11819	0.0863204	-1.67904	0.0931434	10.591	10.335	NA	NA	NA	NA	NA	NA	NA	NA	NA	NA	NA	NA	NA
ANKRD17	182	219.828	56.7034	92	247.45	61.4335	3	-0.472251	0.129526	-0.726117	-0.218385	-3.64599	0.000266361	59.6055	52.3113	NA	NA	NA	NA	NA	NA	NA	NA	NA	NA	NA	NA	NA
ANKRD17	41	260.364	73.2047	66	267.321	64.4718	4	-0.101679	0.198977	-0.491667	0.288309	-0.511009	0.609345	25.2577	23.8486	NA	NA	NA	NA	NA	NA	NA	NA	NA	NA	NA	NA	NA
ANKRD17	27	252.963	56.0929	27	266.697	66.6872	5	-0.219668	0.27305	-0.754835	0.3155	-0.804497	0.42111	13.4127	13.0047	NA	NA	NA	NA	NA	NA	NA	NA	NA	NA	NA	NA	NA
ANKRD20A1	68	117.63	92.4908	93	98.4802	53.1269	1	0.263349	0.160248	-0.0507306	0.577429	1.64339	0.100303	38.9418	38.9418	0.195389	0.0349387	0.355839	2.38675	0.0169979	0.195389	0.0349387	0.355839	2.38675	0.0169979	0	0	0.738172
ANKRD20A1	21	532.752	175.967	23	581.628	392.807	2	-0.155264	0.302321	-0.747803	0.437275	-0.513572	0.607552	10.9411	10.9411	NA	NA	NA	NA	NA	NA	NA	NA	NA	NA	NA	NA	NA
ANKRD20A1	182	121.469	77.4169	92	106.995	96.9231	3	0.170926	0.128133	-0.0802105	0.422063	1.33397	0.182213	60.9082	60.9082	NA	NA	NA	NA	NA	NA	NA	NA	NA	NA	NA	NA	NA
ANKRD20A1	41	123.57	106.938	66	98.4088	51.2643	4	0.32295	0.200119	-0.0692764	0.715177	1.61379	0.106573	24.9702	24.9702	NA	NA	NA	NA	NA	NA	NA	NA	NA	NA	NA	NA	NA
ANKRD20A1	27	108.611	65.6572	27	98.6549	58.4557	5	0.157839	0.272622	-0.376491	0.692169	0.578966	0.562612	13.4548	13.4548	NA	NA	NA	NA	NA	NA	NA	NA	NA	NA	NA	NA	NA
ANKRD22	68	1998.51	1629.05	93	1060.86	863.04	1	0.74976	0.16507	0.426228	1.07329	4.54207	5.57048e-06	36.6998	11.0383	0.559724	0.395896	0.723552	6.69628	2.13795e-11	0.652966	0.363944	0.941988	4.428	9.51112e-06	61.8464	0.0633452	0.033019
ANKRD22	21	1756.66	1382.32	23	729.635	408.131	2	1.01001	0.322226	0.378461	1.64157	3.13448	0.00172157	9.63115	5.98176	NA	NA	NA	NA	NA	NA	NA	NA	NA	NA	NA	NA	NA
ANKRD22	182	1442.31	1481.38	92	1100.9	1031.35	3	0.252635	0.128383	0.00100824	0.504261	1.96782	0.0490891	60.6714	12.527	NA	NA	NA	NA	NA	NA	NA	NA	NA	NA	NA	NA	NA
ANKRD22	41	2066.33	1549.41	66	1139.45	946.9	4	0.75911	0.205761	0.355826	1.16239	3.68928	0.000224886	23.6198	9.46229	NA	NA	NA	NA	NA	NA	NA	NA	NA	NA	NA	NA	NA
ANKRD22	27	1895.51	1768.35	27	868.745	583.115	5	0.768537	0.282796	0.214267	1.32281	2.71764	0.00657494	12.5041	6.97746	NA	NA	NA	NA	NA	NA	NA	NA	NA	NA	NA	NA	NA
ANKRD23	68	73.7989	23.862	93	69.162	29.3268	1	0.169925	0.159845	-0.143366	0.483216	1.06306	0.287754	39.1382	39.1382	0.166564	0.00623168	0.326896	2.03614	0.0417361	0.166564	0.00623168	0.326896	2.03614	0.0417361	0	0	0.820863
ANKRD23	21	450.916	59.8977	23	446.204	50.3598	2	0.0839542	0.301969	-0.507894	0.675803	0.278023	0.780995	10.9667	10.9667	NA	NA	NA	NA	NA	NA	NA	NA	NA	NA	NA	NA	NA
ANKRD23	182	101.1	35.4067	92	95.7303	30.4633	3	0.158266	0.128103	-0.0928114	0.409344	1.23546	0.21666	60.9368	60.9368	NA	NA	NA	NA	NA	NA	NA	NA	NA	NA	NA	NA	NA
ANKRD23	41	74.4115	25.038	66	72.705	28.752	4	0.0618439	0.198898	-0.327989	0.451676	0.310933	0.755851	25.2779	25.2779	NA	NA	NA	NA	NA	NA	NA	NA	NA	NA	NA	NA	NA
ANKRD23	27	72.8685	22.3905	27	60.5015	29.4422	5	0.46598	0.276121	-0.075207	1.00717	1.68759	0.0914892	13.116	13.116	NA	NA	NA	NA	NA	NA	NA	NA	NA	NA	NA	NA	NA
ANKRD26	68	33.5859	19.906	93	46.611	25.3067	1	-0.559141	0.162646	-0.877923	-0.24036	-3.43777	0.00058652	37.8017	29.8394	-0.464219	-0.626642	-0.301796	-5.60174	2.12211e-08	-0.47878	-0.662154	-0.295405	-5.11734	3.09872e-07	15.6028	0.00705891	0.315086
ANKRD26	21	285.483	45.2254	23	321.742	35.9157	2	-0.876702	0.317318	-1.49863	-0.254771	-2.76285	0.00572985	9.93142	9.28079	NA	NA	NA	NA	NA	NA	NA	NA	NA	NA	NA	NA	NA
ANKRD26	182	8.10301	14.7005	92	12.8118	19.0801	3	-0.288136	0.128522	-0.540034	-0.0362388	-2.24193	0.0249658	60.5408	42.4148	NA	NA	NA	NA	NA	NA	NA	NA	NA	NA	NA	NA	NA
ANKRD26	41	33.1643	20.0311	66	48.0343	24.887	4	-0.637527	0.203749	-1.03687	-0.238187	-3.12898	0.00175411	24.0885	20.5878	NA	NA	NA	NA	NA	NA	NA	NA	NA	NA	NA	NA	NA
ANKRD26	27	34.226	20.0771	27	43.1317	26.4577	5	-0.373709	0.274716	-0.912143	0.164724	-1.36035	0.17372	13.2505	12.1171	NA	NA	NA	NA	NA	NA	NA	NA	NA	NA	NA	NA	NA
ANKRD27	68	132.03	53.3365	93	110.912	52.0881	1	0.399437	0.161141	0.0836059	0.715268	2.4788	0.0131825	38.5112	8.99981	0.126714	-0.03427	0.287697	1.54273	0.122896	0.135091	-0.180038	0.450221	0.840209	0.400791	69.5047	0.085147	0.0107191
ANKRD27	21	629.171	87.1985	23	659.56	85.6112	2	-0.345521	0.304282	-0.941902	0.25086	-1.13553	0.256153	10.8006	5.62637	NA	NA	NA	NA	NA	NA	NA	NA	NA	NA	NA	NA	NA
ANKRD27	182	172.038	55.1894	92	178.419	56.6158	3	-0.114299	0.128017	-0.365207	0.136609	-0.892846	0.37194	61.0193	9.8488	NA	NA	NA	NA	NA	NA	NA	NA	NA	NA	NA	NA	NA
ANKRD27	41	115.377	48.5896	66	93.4161	33.8417	4	0.543679	0.202425	0.146934	0.940425	2.68583	0.00723491	24.4046	7.92878	NA	NA	NA	NA	NA	NA	NA	NA	NA	NA	NA	NA	NA
ANKRD27	27	157.316	50.9634	27	153.681	63.7239	5	0.0620936	0.272236	-0.47148	0.595667	0.228087	0.819578	13.493	6.27906	NA	NA	NA	NA	NA	NA	NA	NA	NA	NA	NA	NA	NA
ANKRD28	68	139.141	35.2581	93	148.45	35.2149	1	-0.262966	0.160246	-0.577042	0.0511098	-1.64102	0.100794	38.9428	38.9428	-0.28581	-0.446712	-0.124908	-3.48148	0.000498658	-0.28581	-0.446712	-0.124908	-3.48148	0.000498658	0	0	0.697641
ANKRD28	21	484.234	68.8155	23	526.25	63.3159	2	-0.625245	0.309801	-1.23244	-0.0180466	-2.01822	0.0435688	10.4192	10.4192	NA	NA	NA	NA	NA	NA	NA	NA	NA	NA	NA	NA	NA
ANKRD28	182	131.797	30.9696	92	141.296	38.7288	3	-0.280536	0.12849	-0.532372	-0.0286993	-2.18332	0.0290121	60.5702	60.5702	NA	NA	NA	NA	NA	NA	NA	NA	NA	NA	NA	NA	NA
ANKRD28	41	142.564	33.8609	66	154.029	34.1708	4	-0.33427	0.20021	-0.726674	0.058133	-1.6696	0.0949979	24.9477	24.9477	NA	NA	NA	NA	NA	NA	NA	NA	NA	NA	NA	NA	NA
ANKRD28	27	133.944	37.3228	27	134.813	34.5947	5	-0.0238232	0.272176	-0.557278	0.509632	-0.0875287	0.930251	13.499	13.499	NA	NA	NA	NA	NA	NA	NA	NA	NA	NA	NA	NA	NA
ANKRD30B	68	10992	3663.51	93	11211.6	4255.34	1	-0.0544148	0.159587	-0.367199	0.25837	-0.340973	0.733124	39.265	39.265	0.0262246	-0.133888	0.186337	0.321019	0.748196	0.0262246	-0.133888	0.186337	0.321019	0.748196	0	0	0.666093
ANKRD30B	21	14044.8	4890.71	23	14496.2	2586.8	2	-0.114861	0.302096	-0.706958	0.477237	-0.380212	0.703788	10.9575	10.9575	NA	NA	NA	NA	NA	NA	NA	NA	NA	NA	NA	NA	NA
ANKRD30B	182	19323.5	4388.39	92	18767.7	5099.39	3	0.119486	0.128025	-0.131439	0.370412	0.933302	0.350664	61.0109	61.0109	NA	NA	NA	NA	NA	NA	NA	NA	NA	NA	NA	NA	NA
ANKRD30B	41	11216	3772.14	66	11796.9	4535.08	4	-0.135356	0.199074	-0.525534	0.254823	-0.679925	0.496552	25.233	25.233	NA	NA	NA	NA	NA	NA	NA	NA	NA	NA	NA	NA	NA
ANKRD30B	27	10651.7	3534.91	27	9780.81	3108.27	5	0.257868	0.273383	-0.277953	0.793689	0.943248	0.345554	13.38	13.38	NA	NA	NA	NA	NA	NA	NA	NA	NA	NA	NA	NA	NA
ANKRD32	68	169.904	66.4274	93	167.738	61.9726	1	0.0337327	0.159569	-0.279016	0.346482	0.211399	0.832576	39.2739	11.6537	-0.213334	-0.374419	-0.0522497	-2.5957	0.00943977	-0.204495	-0.486412	0.0774219	-1.42171	0.155112	61.7737	0.0603474	0.0332966
ANKRD32	21	645.275	154.138	23	769.982	143.557	2	-0.823639	0.315538	-1.44208	-0.205195	-2.61027	0.00904717	10.0438	6.25345	NA	NA	NA	NA	NA	NA	NA	NA	NA	NA	NA	NA	NA
ANKRD32	182	124.583	65.6027	92	153.273	76.6489	3	-0.411704	0.129143	-0.664819	-0.158588	-3.18797	0.00143276	59.9596	12.9827	NA	NA	NA	NA	NA	NA	NA	NA	NA	NA	NA	NA	NA
ANKRD32	41	159.727	68.7196	66	162.902	62.6039	4	-0.0484985	0.19888	-0.438296	0.341299	-0.243859	0.80734	25.2824	10.0099	NA	NA	NA	NA	NA	NA	NA	NA	NA	NA	NA	NA	NA
ANKRD32	27	185.357	60.7815	27	179.56	59.8931	5	0.0946805	0.27233	-0.439076	0.628437	0.347668	0.728089	13.4837	7.43433	NA	NA	NA	NA	NA	NA	NA	NA	NA	NA	NA	NA	NA
ANKRD33	68	924.189	569.059	93	817.413	538.357	1	0.192695	0.159927	-0.120757	0.506147	1.20489	0.228245	39.098	3.7793	-0.0447102	-0.206595	0.117175	-0.541311	0.588293	0.168076	-0.301574	0.637726	0.701421	0.48304	86.39	0.239023	6.51303e-06
ANKRD33	21	1986.31	647.306	23	1519.07	597.243	2	0.738193	0.312888	0.124944	1.35144	2.35929	0.0183099	10.2146	2.96805	NA	NA	NA	NA	NA	NA	NA	NA	NA	NA	NA	NA	NA
ANKRD33	182	1267.3	706.147	92	1731.07	1005.69	3	-0.564938	0.130211	-0.820147	-0.309729	-4.33863	1.43375e-05	58.9798	3.90659	NA	NA	NA	NA	NA	NA	NA	NA	NA	NA	NA	NA	NA
ANKRD33	41	1070.56	622.182	66	922.676	587.406	4	0.244348	0.199578	-0.146817	0.635514	1.22432	0.22083	25.1058	3.5861	NA	NA	NA	NA	NA	NA	NA	NA	NA	NA	NA	NA	NA
ANKRD33	27	701.919	392.218	27	560.102	256.998	5	0.421511	0.275406	-0.118276	0.961297	1.5305	0.125892	13.1841	3.1759	NA	NA	NA	NA	NA	NA	NA	NA	NA	NA	NA	NA	NA
ANKRD35	68	118.506	77.5558	93	112.008	58.0782	1	0.0965555	0.15965	-0.216354	0.409465	0.604794	0.545316	39.2338	39.2338	0.15395	-0.00627251	0.314172	1.88323	0.0596687	0.15395	-0.00627251	0.314172	1.88323	0.0596687	0	0	0.935328
ANKRD35	21	392.738	77.4462	23	382.129	52.2179	2	0.159176	0.302347	-0.433412	0.751765	0.52647	0.598562	10.9393	10.9393	NA	NA	NA	NA	NA	NA	NA	NA	NA	NA	NA	NA	NA
ANKRD35	182	165.968	85.1631	92	149.171	66.1086	3	0.211231	0.128245	-0.0401241	0.462586	1.64709	0.0995391	60.8025	60.8025	NA	NA	NA	NA	NA	NA	NA	NA	NA	NA	NA	NA	NA
ANKRD35	41	132.346	92.9965	66	117.435	59.6021	4	0.199741	0.199337	-0.190953	0.590434	1.00202	0.316332	25.1665	25.1665	NA	NA	NA	NA	NA	NA	NA	NA	NA	NA	NA	NA	NA
ANKRD35	27	97.4895	37.869	27	98.7427	52.8863	5	-0.026853	0.272179	-0.560314	0.506608	-0.0986593	0.921409	13.4987	13.4987	NA	NA	NA	NA	NA	NA	NA	NA	NA	NA	NA	NA	NA
ANKRD36	68	108.856	66.1989	93	150.658	97.8623	1	-0.484032	0.161878	-0.801307	-0.166757	-2.99011	0.00278879	38.1615	3.92304	-0.08892	-0.250798	0.0729581	-1.07661	0.281653	-0.214033	-0.674579	0.246513	-0.91087	0.362364	85.8488	0.2287	1.10161e-05
ANKRD36	21	498.623	220.312	23	576.905	136.537	2	-0.423973	0.305517	-1.02278	0.17483	-1.38772	0.165222	10.7134	3.1052	NA	NA	NA	NA	NA	NA	NA	NA	NA	NA	NA	NA	NA
ANKRD36	182	45.2557	58.4853	92	24.1726	29.2073	3	0.415414	0.129165	0.162256	0.668573	3.21616	0.0012992	59.9392	4.07526	NA	NA	NA	NA	NA	NA	NA	NA	NA	NA	NA	NA	NA
ANKRD36	41	122.801	64.1449	66	174.873	101.564	4	-0.579717	0.202909	-0.977412	-0.182022	-2.85702	0.00427636	24.2882	3.70546	NA	NA	NA	NA	NA	NA	NA	NA	NA	NA	NA	NA	NA
ANKRD36	27	87.6794	64.7332	27	91.4644	54.5237	5	-0.0623282	0.272237	-0.595903	0.471246	-0.228948	0.818909	13.4929	3.30237	NA	NA	NA	NA	NA	NA	NA	NA	NA	NA	NA	NA	NA
ANKRD36B	68	348.753	162.233	93	437.738	222.996	1	-0.443581	0.161508	-0.760132	-0.12703	-2.74649	0.00602371	38.3363	2.84472	-0.0278958	-0.190355	0.134563	-0.336545	0.73646	-0.197108	-0.733106	0.338891	-0.720755	0.47106	89.5662	0.325444	9.54773e-08
ANKRD36B	21	613.754	173.883	23	702.917	116.095	2	-0.597753	0.309123	-1.20362	0.00811645	-1.93371	0.0531491	10.465	2.37529	NA	NA	NA	NA	NA	NA	NA	NA	NA	NA	NA	NA	NA
ANKRD36B	182	195.201	121.199	92	134.136	72.3187	3	0.567265	0.13023	0.312019	0.822511	4.35587	1.3254e-05	58.9628	2.92053	NA	NA	NA	NA	NA	NA	NA	NA	NA	NA	NA	NA	NA
ANKRD36B	41	365.448	150.308	66	483.764	228.405	4	-0.580832	0.202925	-0.978557	-0.183106	-2.8623	0.00420579	24.2845	2.7276	NA	NA	NA	NA	NA	NA	NA	NA	NA	NA	NA	NA	NA
ANKRD36B	27	323.402	178.769	27	325.232	164.358	5	-0.0105037	0.272168	-0.543942	0.522935	-0.0385927	0.969215	13.4998	2.50301	NA	NA	NA	NA	NA	NA	NA	NA	NA	NA	NA	NA	NA
ANKRD37	68	178.248	63.5225	93	203.844	93.9194	1	-0.308835	0.160506	-0.623421	0.00575103	-1.92413	0.0543379	38.8165	22.2404	-0.191976	-0.352723	-0.0312285	-2.34073	0.0192462	-0.227077	-0.437749	-0.0164057	-2.11259	0.0346356	33.9957	0.019201	0.194696
ANKRD37	21	522.168	98.6583	23	632.691	212.325	2	-0.64577	0.310326	-1.254	-0.0375418	-2.08094	0.0374395	10.384	8.65777	NA	NA	NA	NA	NA	NA	NA	NA	NA	NA	NA	NA	NA
ANKRD37	182	74.0066	47.4828	92	73.0831	43.5189	3	0.0199374	0.127925	-0.230791	0.270666	0.155852	0.87615	61.1067	28.1169	NA	NA	NA	NA	NA	NA	NA	NA	NA	NA	NA	NA	NA
ANKRD37	41	183.212	55.872	66	211.04	89.4878	4	-0.352408	0.20036	-0.745107	0.0402908	-1.75887	0.0785992	24.9101	16.8505	NA	NA	NA	NA	NA	NA	NA	NA	NA	NA	NA	NA	NA
ANKRD37	27	170.711	74.1468	27	186.255	103.631	5	-0.170014	0.272695	-0.704487	0.364459	-0.623458	0.532983	13.4476	10.6879	NA	NA	NA	NA	NA	NA	NA	NA	NA	NA	NA	NA	NA
ANKRD39	68	384.721	127.411	93	438.624	123.789	1	-0.428065	0.161375	-0.744354	-0.111776	-2.65261	0.0079872	38.3996	3.05581	0.0706115	-0.0916859	0.232909	0.852731	0.393809	-0.0152112	-0.533022	0.5026	-0.057576	0.954086	88.8693	0.301203	2.98204e-07
ANKRD39	21	779.169	111	23	743.126	103.61	2	0.330205	0.304069	-0.26576	0.92617	1.08595	0.2775	10.8157	2.54025	NA	NA	NA	NA	NA	NA	NA	NA	NA	NA	NA	NA	NA
ANKRD39	182	329.613	79.6301	92	279.82	79.9718	3	0.622682	0.130698	0.366518	0.878845	4.76428	1.89527e-06	58.5414	3.14184	NA	NA	NA	NA	NA	NA	NA	NA	NA	NA	NA	NA	NA
ANKRD39	41	426.101	127.063	66	481.64	108.601	4	-0.475433	0.20159	-0.870542	-0.0803247	-2.35842	0.0183529	24.6073	2.92533	NA	NA	NA	NA	NA	NA	NA	NA	NA	NA	NA	NA	NA
ANKRD39	27	321.885	100.965	27	333.475	92.5099	5	-0.11796	0.272421	-0.651895	0.415975	-0.433008	0.665009	13.4747	2.66371	NA	NA	NA	NA	NA	NA	NA	NA	NA	NA	NA	NA	NA
ANKRD40	68	407.051	219.081	93	408.328	164.475	1	-0.00671283	0.159558	-0.319441	0.306015	-0.0420714	0.966442	39.2793	27.5501	0.135088	-0.0254069	0.295583	1.64969	0.0990053	0.137549	-0.0536845	0.328783	1.40975	0.158614	22.5992	0.0108388	0.270499
ANKRD40	21	507.921	49.8022	23	476.177	36.3158	2	0.720523	0.312373	0.108283	1.33276	2.30661	0.0210766	10.2483	9.22375	NA	NA	NA	NA	NA	NA	NA	NA	NA	NA	NA	NA	NA
ANKRD40	182	367.484	143.176	92	339.318	149.492	3	0.193281	0.128192	-0.057971	0.444533	1.50774	0.13162	60.8523	36.6676	NA	NA	NA	NA	NA	NA	NA	NA	NA	NA	NA	NA	NA
ANKRD40	41	453.345	264.676	66	433.915	168.85	4	0.0916179	0.198953	-0.298324	0.48156	0.460499	0.645158	25.2637	19.8329	NA	NA	NA	NA	NA	NA	NA	NA	NA	NA	NA	NA	NA
ANKRD40	27	336.752	86.0025	27	345.784	136.829	5	-0.0778879	0.272277	-0.611541	0.455765	-0.286062	0.774831	13.489	11.7684	NA	NA	NA	NA	NA	NA	NA	NA	NA	NA	NA	NA	NA
ANKRD44	68	108.396	56.5259	93	97.2118	61.6858	1	0.186867	0.159905	-0.126542	0.500276	1.16861	0.242561	39.1087	16.8644	0.0586335	-0.101892	0.21916	0.715894	0.474057	0.0552711	-0.183609	0.294151	0.453489	0.650197	47.5706	0.0337268	0.106141
ANKRD44	21	813.073	266.09	23	958.197	187.87	2	-0.623756	0.309763	-1.23088	-0.0166309	-2.01365	0.044046	10.4217	7.71128	NA	NA	NA	NA	NA	NA	NA	NA	NA	NA	NA	NA	NA
ANKRD44	182	270.028	146.746	92	274.233	152.332	3	-0.028212	0.127928	-0.278946	0.222522	-0.22053	0.825458	61.104	19.9631	NA	NA	NA	NA	NA	NA	NA	NA	NA	NA	NA	NA	NA
ANKRD44	41	118.495	53.3242	66	106.444	66.7375	4	0.193074	0.199305	-0.197557	0.583705	0.968735	0.332677	25.1746	13.6148	NA	NA	NA	NA	NA	NA	NA	NA	NA	NA	NA	NA	NA
ANKRD44	27	93.0593	58.7712	27	74.6448	39.8042	5	0.361566	0.274554	-0.17655	0.899682	1.31692	0.187865	13.2662	9.16535	NA	NA	NA	NA	NA	NA	NA	NA	NA	NA	NA	NA	NA
ANKRD46	68	331.797	144.465	93	394.757	166.049	1	-0.398324	0.161132	-0.714138	-0.0825101	-2.47203	0.0134349	38.5154	10.1579	-0.227792	-0.389106	-0.0664771	-2.76766	0.00564609	-0.334713	-0.634302	-0.0351253	-2.18976	0.0285416	65.8126	0.0724814	0.0197256
ANKRD46	21	360.139	95.3324	23	428.551	72.2592	2	-0.799419	0.31476	-1.41634	-0.182501	-2.53977	0.0110924	10.0935	5.82903	NA	NA	NA	NA	NA	NA	NA	NA	NA	NA	NA	NA	NA
ANKRD46	182	146.879	96.6217	92	140.373	78.1214	3	0.0714183	0.127959	-0.179377	0.322213	0.558134	0.576753	61.0742	11.2543	NA	NA	NA	NA	NA	NA	NA	NA	NA	NA	NA	NA	NA
ANKRD46	41	350.404	146.928	66	395.162	170.222	4	-0.274737	0.19977	-0.666278	0.116805	-1.37527	0.169049	25.0577	8.89764	NA	NA	NA	NA	NA	NA	NA	NA	NA	NA	NA	NA	NA
ANKRD46	27	303.541	138.539	27	393.766	158.503	5	-0.59734	0.278636	-1.14346	-0.0512236	-2.1438	0.0320488	12.8803	6.66137	NA	NA	NA	NA	NA	NA	NA	NA	NA	NA	NA	NA	NA
ANKRD49	68	824.942	314.772	93	811.249	302.3	1	0.0443019	0.159577	-0.268463	0.357067	0.277621	0.781304	39.2699	16.7689	-0.170027	-0.330769	-0.00928566	-2.07319	0.0381549	-0.167162	-0.406825	0.0725006	-1.36705	0.171608	47.8853	0.0341694	0.10422
ANKRD49	21	1307.87	254.942	23	1483.21	231.323	2	-0.70902	0.312044	-1.32062	-0.0974236	-2.27217	0.023076	10.2699	7.60218	NA	NA	NA	NA	NA	NA	NA	NA	NA	NA	NA	NA	NA
ANKRD49	182	366.734	191.945	92	432.265	207.913	3	-0.331001	0.128713	-0.583273	-0.0787292	-2.57163	0.0101221	60.3613	19.7098	NA	NA	NA	NA	NA	NA	NA	NA	NA	NA	NA	NA	NA
ANKRD49	41	786.86	329.995	66	772.839	276.687	4	0.0466953	0.198878	-0.343098	0.436488	0.234794	0.814369	25.283	13.5645	NA	NA	NA	NA	NA	NA	NA	NA	NA	NA	NA	NA	NA
ANKRD49	27	882.769	286.413	27	905.139	345.073	5	-0.0695248	0.272254	-0.603133	0.464084	-0.255367	0.798439	13.4912	9.23431	NA	NA	NA	NA	NA	NA	NA	NA	NA	NA	NA	NA	NA
ANKRD54	68	115.505	85.0631	93	134.754	80.213	1	-0.232796	0.160097	-0.54658	0.0809888	-1.45409	0.145921	39.0151	39.0151	-0.256468	-0.417071	-0.0958664	-3.1299	0.00174864	-0.256468	-0.417071	-0.0958664	-3.1299	0.00174864	0	0	0.979872
ANKRD54	21	435.247	94.2482	23	455.4	86.3759	2	-0.219396	0.302817	-0.812907	0.374114	-0.724518	0.468748	10.9054	10.9054	NA	NA	NA	NA	NA	NA	NA	NA	NA	NA	NA	NA	NA
ANKRD54	182	9.98634	38.3918	92	21.5969	44.0583	3	-0.286767	0.128516	-0.538653	-0.0348802	-2.23137	0.0256565	60.5462	60.5462	NA	NA	NA	NA	NA	NA	NA	NA	NA	NA	NA	NA	NA
ANKRD54	41	107.946	83.401	66	133.96	82.6147	4	-0.311493	0.200031	-0.703547	0.0805614	-1.55722	0.119418	24.9922	24.9922	NA	NA	NA	NA	NA	NA	NA	NA	NA	NA	NA	NA	NA
ANKRD54	27	126.984	87.8514	27	136.693	75.488	5	-0.116824	0.272416	-0.650749	0.417101	-0.428845	0.668036	13.4752	13.4752	NA	NA	NA	NA	NA	NA	NA	NA	NA	NA	NA	NA	NA
ANKRD57	68	78.2975	53.2683	93	86.2236	64.6694	1	-0.131196	0.159729	-0.444259	0.181867	-0.821366	0.411438	39.1951	23.7079	-0.287449	-0.448513	-0.126385	-3.49793	0.000468886	-0.258224	-0.46312	-0.0533271	-2.47007	0.0135086	30.9588	0.0166666	0.215098
ANKRD57	21	461.344	167.72	23	504.526	175.087	2	-0.247094	0.303083	-0.841126	0.346938	-0.815267	0.414919	10.8862	9.21438	NA	NA	NA	NA	NA	NA	NA	NA	NA	NA	NA	NA	NA
ANKRD57	182	32.8404	39.44	92	55.7355	53.2248	3	-0.512737	0.129811	-0.767161	-0.258313	-3.94988	7.81889e-05	59.3443	29.8352	NA	NA	NA	NA	NA	NA	NA	NA	NA	NA	NA	NA	NA
ANKRD57	41	78.0794	51.0279	66	90.7469	67.6851	4	-0.203276	0.199355	-0.594004	0.187452	-1.01967	0.307885	25.1622	17.7277	NA	NA	NA	NA	NA	NA	NA	NA	NA	NA	NA	NA	NA
ANKRD57	27	78.6287	57.4974	27	75.1669	56.2695	5	0.059972	0.272232	-0.473592	0.593536	0.220298	0.825639	13.4935	11.0161	NA	NA	NA	NA	NA	NA	NA	NA	NA	NA	NA	NA	NA
ANKRD6	68	30.6398	13.2278	93	25.7505	13.9835	1	0.355976	0.160817	0.0407809	0.67117	2.21355	0.0268597	38.6668	2.65351	-0.0991872	-0.261836	0.0634622	-1.19523	0.231997	0.0341259	-0.519503	0.587755	0.120813	0.903839	90.2779	0.350998	2.51047e-08
ANKRD6	21	465.617	68.2913	23	472.301	80.7493	2	-0.0874286	0.301981	-0.679301	0.504444	-0.289517	0.772186	10.9658	2.26147	NA	NA	NA	NA	NA	NA	NA	NA	NA	NA	NA	NA	NA
ANKRD6	182	40.333	15.329	92	53.9215	23.9108	3	-0.726785	0.131689	-0.984891	-0.468679	-5.51895	3.41039e-08	57.6634	2.71488	NA	NA	NA	NA	NA	NA	NA	NA	NA	NA	NA	NA	NA
ANKRD6	41	33.1965	12.4782	66	26.083	13.7473	4	0.531897	0.202273	0.135449	0.928344	2.6296	0.00854853	24.4413	2.55159	NA	NA	NA	NA	NA	NA	NA	NA	NA	NA	NA	NA	NA
ANKRD6	27	26.7574	13.6156	27	24.9376	14.7806	5	0.126205	0.272458	-0.407803	0.660212	0.463208	0.643215	13.4711	2.35166	NA	NA	NA	NA	NA	NA	NA	NA	NA	NA	NA	NA	NA
ANKRD9	68	2022.15	2812.47	93	1626.69	1993.97	1	0.165825	0.159832	-0.147439	0.479089	1.0375	0.299503	39.1449	39.1449	0.123628	-0.036663	0.283919	1.51167	0.130619	0.123628	-0.036663	0.283919	1.51167	0.130619	0	0	0.623568
ANKRD9	21	1210.88	389.921	23	1025.79	349.544	2	0.492168	0.306791	-0.109131	1.09347	1.60425	0.10866	10.6247	10.6247	NA	NA	NA	NA	NA	NA	NA	NA	NA	NA	NA	NA	NA
ANKRD9	182	1386.51	1266.26	92	1386.66	1589.49	3	-0.000107347	0.127922	-0.25083	0.250615	-0.000839159	0.99933	61.1095	61.1095	NA	NA	NA	NA	NA	NA	NA	NA	NA	NA	NA	NA	NA
ANKRD9	41	2232.52	3458.39	66	1660.2	2227.46	4	0.205742	0.199367	-0.18501	0.596493	1.03197	0.302084	25.1591	25.1591	NA	NA	NA	NA	NA	NA	NA	NA	NA	NA	NA	NA	NA
ANKRD9	27	1702.69	1344.19	27	1544.78	1286.38	5	0.11829	0.272422	-0.415647	0.652228	0.434217	0.664131	13.4746	13.4746	NA	NA	NA	NA	NA	NA	NA	NA	NA	NA	NA	NA	NA
ANKS1A	68	785.276	314.21	93	826.547	427.09	1	-0.107082	0.159672	-0.420033	0.205868	-0.670641	0.502449	39.2233	5.36389	-0.176981	-0.338615	-0.0153467	-2.14606	0.0318685	0.0164866	-0.383135	0.416108	0.0808596	0.935554	81.075	0.160937	0.0002976
ANKS1A	21	1286.84	131.945	23	1200.48	104.436	2	0.7167	0.312263	0.104675	1.32872	2.29518	0.021723	10.2555	3.86929	NA	NA	NA	NA	NA	NA	NA	NA	NA	NA	NA	NA	NA
ANKS1A	182	736.56	224.324	92	894.735	416.39	3	-0.52149	0.129875	-0.77604	-0.266939	-4.01531	5.93668e-05	59.2854	5.62416	NA	NA	NA	NA	NA	NA	NA	NA	NA	NA	NA	NA	NA
ANKS1A	41	882.294	279.629	66	953.116	438.672	4	-0.182215	0.199256	-0.572749	0.208319	-0.91448	0.360465	25.1871	4.98406	NA	NA	NA	NA	NA	NA	NA	NA	NA	NA	NA	NA	NA
ANKS1A	27	637.953	311.024	27	517.157	155.839	5	0.483945	0.27643	-0.0578467	1.02574	1.7507	0.0799975	13.0867	4.21319	NA	NA	NA	NA	NA	NA	NA	NA	NA	NA	NA	NA	NA
ANKS3	68	20.5827	13.9174	93	23.6445	13.5305	1	-0.222518	0.160051	-0.536212	0.091175	-1.3903	0.164438	39.0378	12.3984	-0.0297492	-0.190379	0.13088	-0.362993	0.71661	-0.0887838	-0.362396	0.184829	-0.635983	0.524787	59.693	0.0550391	0.0417304
ANKS3	21	364.777	50.0892	23	360.232	31.3842	2	0.10792	0.302064	-0.484114	0.699955	0.357276	0.720885	10.9598	6.83612	NA	NA	NA	NA	NA	NA	NA	NA	NA	NA	NA	NA	NA
ANKS3	182	47.0351	19.1976	92	42.7324	20.7996	3	0.217277	0.128263	-0.0341141	0.468669	1.69399	0.0902663	60.7848	13.9879	NA	NA	NA	NA	NA	NA	NA	NA	NA	NA	NA	NA	NA
ANKS3	41	20.008	14.1801	66	21.1911	13.3471	4	-0.0859217	0.198941	-0.475839	0.303996	-0.431895	0.665818	25.2668	10.569	NA	NA	NA	NA	NA	NA	NA	NA	NA	NA	NA	NA	NA
ANKS3	27	21.4554	13.7287	27	29.6419	12.2396	5	-0.620343	0.279137	-1.16744	-0.0732434	-2.22236	0.0262593	12.8341	7.52124	NA	NA	NA	NA	NA	NA	NA	NA	NA	NA	NA	NA	NA
ANKZF1	68	146.902	61.2886	93	160.035	52.7878	1	-0.231243	0.16009	-0.545013	0.0825279	-1.44445	0.148611	39.0186	12.1481	0.0248098	-0.13581	0.18543	0.302742	0.762087	-0.0238001	-0.299712	0.252112	-0.169066	0.865744	60.4351	0.0566883	0.0386154
ANKZF1	21	815.837	183.243	23	777.167	156.876	2	0.22346	0.302854	-0.370123	0.817043	0.737847	0.460607	10.9027	6.73814	NA	NA	NA	NA	NA	NA	NA	NA	NA	NA	NA	NA	NA
ANKZF1	182	233.441	67.2647	92	215.41	59.3071	3	0.277867	0.12848	0.0260515	0.529683	2.16273	0.0305618	60.5803	13.6621	NA	NA	NA	NA	NA	NA	NA	NA	NA	NA	NA	NA	NA
ANKZF1	41	185.206	47.9087	66	185.883	38.775	4	-0.015829	0.198854	-0.405576	0.373918	-0.0796009	0.936555	25.2889	10.3916	NA	NA	NA	NA	NA	NA	NA	NA	NA	NA	NA	NA	NA
ANKZF1	27	88.7356	17.9277	27	96.8495	16.1043	5	-0.469257	0.276176	-1.01055	0.0720388	-1.69912	0.0892965	13.1107	7.52096	NA	NA	NA	NA	NA	NA	NA	NA	NA	NA	NA	NA	NA
ANO10	68	86.4118	51.8872	93	94.1304	87.5922	1	-0.102897	0.159663	-0.415831	0.210037	-0.644463	0.519275	39.2276	3.00604	-0.251552	-0.414466	-0.0886386	-3.02635	0.00247527	0.0244586	-0.499042	0.547959	0.0915721	0.927038	88.9783	0.307171	2.51985e-07
ANO10	21	402.68	62.163	23	348.372	39.8003	2	1.03216	0.323101	0.398894	1.66543	3.19454	0.00140053	9.57907	2.42975	NA	NA	NA	NA	NA	NA	NA	NA	NA	NA	NA	NA	NA
ANO10	182	80.3122	54.0912	92	144.024	121.952	3	-0.763635	0.132075	-1.0225	-0.504773	-5.78184	7.38866e-09	57.3272	3.08058	NA	NA	NA	NA	NA	NA	NA	NA	NA	NA	NA	NA	NA
ANO10	41	105.259	51.4291	66	113.2	96.0871	4	-0.0961501	0.198964	-0.486112	0.293812	-0.483254	0.628915	25.2611	2.88386	NA	NA	NA	NA	NA	NA	NA	NA	NA	NA	NA	NA	NA
ANO10	27	57.7914	38.1818	27	47.5157	29.7825	5	0.295754	0.273766	-0.240817	0.832325	1.08032	0.280001	13.3426	2.61699	NA	NA	NA	NA	NA	NA	NA	NA	NA	NA	NA	NA	NA
ANO6	68	993.288	383.805	93	927.14	379.809	1	0.172571	0.159854	-0.140738	0.485879	1.07955	0.280343	39.1338	28.8241	0.214824	0.0540674	0.375581	2.61916	0.00881465	0.219516	0.0323085	0.406724	2.29822	0.0215495	19.6935	0.00913985	0.289261
ANO6	21	2411.29	693.486	23	2016.69	432.848	2	0.677489	0.311169	0.0676093	1.28737	2.17724	0.0294627	10.3278	9.43699	NA	NA	NA	NA	NA	NA	NA	NA	NA	NA	NA	NA	NA
ANO6	182	736.326	265.752	92	688.05	247.116	3	0.185402	0.128171	-0.0658077	0.436612	1.44653	0.14803	60.8727	39.1121	NA	NA	NA	NA	NA	NA	NA	NA	NA	NA	NA	NA	NA
ANO6	41	1038.67	355.336	66	899.477	381.744	4	0.371598	0.200529	-0.0214306	0.764627	1.85309	0.063869	24.8684	20.2628	NA	NA	NA	NA	NA	NA	NA	NA	NA	NA	NA	NA	NA
ANO6	27	924.37	420.909	27	994.761	373.402	5	-0.174356	0.272723	-0.708883	0.360171	-0.639316	0.522617	13.4449	11.9735	NA	NA	NA	NA	NA	NA	NA	NA	NA	NA	NA	NA	NA
ANO8	68	73.9383	21.5004	93	82.9	24.2034	1	-0.386068	0.161037	-0.701696	-0.0704407	-2.39738	0.0165127	38.5608	5.66458	-0.0696288	-0.230996	0.0917385	-0.84571	0.397715	-0.153466	-0.542813	0.235882	-0.772542	0.439794	80.029	0.150602	0.000492848
ANO8	21	538.683	55.0213	23	519.645	63.4703	2	0.31371	0.303851	-0.281828	0.909248	1.03245	0.301864	10.8312	4.11644	NA	NA	NA	NA	NA	NA	NA	NA	NA	NA	NA	NA	NA
ANO8	182	92.2641	35.1639	92	82.967	31.0357	3	0.273986	0.128464	0.022201	0.525771	2.13278	0.0329426	60.5948	5.98424	NA	NA	NA	NA	NA	NA	NA	NA	NA	NA	NA	NA	NA
ANO8	41	76.3119	21.6087	66	81.5413	26.6403	4	-0.208982	0.199383	-0.599766	0.181802	-1.04814	0.294573	25.1549	5.25331	NA	NA	NA	NA	NA	NA	NA	NA	NA	NA	NA	NA	NA
ANO8	27	70.334	21.2245	27	86.2212	16.8061	5	-0.817888	0.284175	-1.37486	-0.260915	-2.87811	0.00400063	12.3831	4.32231	NA	NA	NA	NA	NA	NA	NA	NA	NA	NA	NA	NA	NA
ANO9	68	63.0084	29.4093	93	71.4093	32.429	1	-0.268052	0.160273	-0.582181	0.0460766	-1.67248	0.0944307	38.9297	4.45508	0.0633191	-0.0982845	0.224923	0.767948	0.442518	-0.101399	-0.535887	0.33309	-0.457406	0.647379	84.1432	0.198775	4.53166e-05
ANO9	21	348.092	43.3814	23	361.411	41.3351	2	-0.309046	0.303792	-0.904467	0.286375	-1.0173	0.309013	10.8355	3.43566	NA	NA	NA	NA	NA	NA	NA	NA	NA	NA	NA	NA	NA
ANO9	182	97.8958	64.1383	92	65.4959	45.4234	3	0.551874	0.130107	0.296868	0.80688	4.24168	2.21855e-05	59.0739	4.636	NA	NA	NA	NA	NA	NA	NA	NA	NA	NA	NA	NA	NA
ANO9	41	73.5341	31.4622	66	76.8813	34.0983	4	-0.100341	0.198974	-0.490323	0.289641	-0.504293	0.614056	25.2585	4.19523	NA	NA	NA	NA	NA	NA	NA	NA	NA	NA	NA	NA	NA
ANO9	27	47.025	16.3071	27	58.0333	23.5081	5	-0.536253	0.277392	-1.07993	0.00742552	-1.93319	0.0532122	12.9961	3.62685	NA	NA	NA	NA	NA	NA	NA	NA	NA	NA	NA	NA	NA
ANP32A	68	139.496	75.9522	93	102.375	65.9883	1	0.525104	0.162285	0.207031	0.843176	3.23569	0.00121348	37.9703	1.98525	-0.000832601	-0.164318	0.162653	-0.00998174	0.992036	0.0766154	-0.559526	0.712757	0.236054	0.813391	92.5477	0.477379	6.15516e-11
ANP32A	21	439.935	64.6822	23	471.992	83.831	2	-0.417945	0.305414	-1.01654	0.180655	-1.36845	0.17117	10.7207	1.75237	NA	NA	NA	NA	NA	NA	NA	NA	NA	NA	NA	NA	NA
ANP32A	182	451.94	240.085	92	638.935	404.905	3	-0.61081	0.130594	-0.866769	-0.35485	-4.67716	2.90874e-06	58.6344	2.02252	NA	NA	NA	NA	NA	NA	NA	NA	NA	NA	NA	NA	NA
ANP32A	41	148.841	86.2462	66	90.895	41.654	4	0.920324	0.208928	0.510833	1.32982	4.40498	1.05794e-05	22.909	1.91928	NA	NA	NA	NA	NA	NA	NA	NA	NA	NA	NA	NA	NA
ANP32A	27	125.305	55.453	27	130.437	99.5899	5	-0.0627421	0.272238	-0.596318	0.470834	-0.230468	0.817728	13.4928	1.81326	NA	NA	NA	NA	NA	NA	NA	NA	NA	NA	NA	NA	NA
ANP32B	68	15871.4	5784.26	93	16566.3	5814.92	1	-0.11921	0.159699	-0.432215	0.193794	-0.746467	0.455386	39.2098	18.9418	-0.0624561	-0.222941	0.0980285	-0.762763	0.445605	-0.0375206	-0.264427	0.189385	-0.324095	0.745866	42.3512	0.0272894	0.139171
ANP32B	21	19245.3	2034.89	23	17923.4	1655.53	2	0.703287	0.311883	0.0920085	1.31457	2.25497	0.0241349	10.2806	8.02825	NA	NA	NA	NA	NA	NA	NA	NA	NA	NA	NA	NA	NA
ANP32B	182	11296.6	3462.55	92	11745.6	5585.46	3	-0.104357	0.128001	-0.355235	0.14652	-0.815286	0.414909	61.0343	22.8971	NA	NA	NA	NA	NA	NA	NA	NA	NA	NA	NA	NA	NA
ANP32B	41	15732.4	5869.81	66	16134	6177.29	4	-0.0657722	0.198904	-0.455617	0.324072	-0.330674	0.740891	25.2763	14.9584	NA	NA	NA	NA	NA	NA	NA	NA	NA	NA	NA	NA	NA
ANP32B	27	16082.4	5756.21	27	17623.1	4755.59	5	-0.287586	0.273679	-0.823987	0.248814	-1.05082	0.293343	13.3511	9.78573	NA	NA	NA	NA	NA	NA	NA	NA	NA	NA	NA	NA	NA
ANP32C	68	33.2062	29.2727	93	21.7476	23.3145	1	0.438766	0.161467	0.122298	0.755235	2.71738	0.00658006	38.3561	2.60161	-0.0538981	-0.216595	0.108799	-0.649296	0.516147	0.0101246	-0.549076	0.569325	0.035486	0.971692	90.4099	0.358306	1.91598e-08
ANP32C	21	401.813	47.3129	23	429.324	47.8521	2	-0.567622	0.308413	-1.1721	0.0368568	-1.84046	0.0657008	10.5132	2.20544	NA	NA	NA	NA	NA	NA	NA	NA	NA	NA	NA	NA	NA
ANP32C	182	83.961	49.4034	92	118.912	71.2162	3	-0.604819	0.130542	-0.860678	-0.348961	-4.63312	3.60191e-06	58.6808	2.6642	NA	NA	NA	NA	NA	NA	NA	NA	NA	NA	NA	NA	NA
ANP32C	41	35.008	29.0898	66	19.529	20.599	4	0.635376	0.203716	0.236099	1.03465	3.11893	0.00181512	24.0962	2.50121	NA	NA	NA	NA	NA	NA	NA	NA	NA	NA	NA	NA	NA
ANP32C	27	30.4702	29.8895	27	27.1709	28.6277	5	0.111102	0.272392	-0.422776	0.644981	0.407877	0.683364	13.4776	2.31212	NA	NA	NA	NA	NA	NA	NA	NA	NA	NA	NA	NA	NA
ANPEP	68	1028.41	710.695	93	963.316	837.963	1	0.0823424	0.159625	-0.230517	0.395202	0.515849	0.60596	39.2462	4.21454	-0.244137	-0.40628	-0.0819936	-2.95109	0.00316654	-0.104518	-0.550232	0.341197	-0.459601	0.645802	84.9552	0.211794	2.4088e-05
ANPEP	21	914.679	448.279	23	1001.17	550.3	2	-0.16843	0.302409	-0.761141	0.424282	-0.55696	0.577555	10.9348	3.29766	NA	NA	NA	NA	NA	NA	NA	NA	NA	NA	NA	NA	NA
ANPEP	182	1322.7	901.169	92	2195.07	1522.46	3	-0.758387	0.132019	-1.01714	-0.499635	-5.74454	9.21693e-09	57.3759	4.36257	NA	NA	NA	NA	NA	NA	NA	NA	NA	NA	NA	NA	NA
ANPEP	41	1158.11	751.79	66	1094.09	921.964	4	0.0738208	0.198918	-0.31605	0.463692	0.371113	0.710554	25.2728	3.97833	NA	NA	NA	NA	NA	NA	NA	NA	NA	NA	NA	NA	NA
ANPEP	27	831.465	604.352	27	643.654	458.338	5	0.345098	0.274342	-0.192602	0.882799	1.25791	0.208423	13.2866	3.48363	NA	NA	NA	NA	NA	NA	NA	NA	NA	NA	NA	NA	NA
ANTXR2	68	1674.34	568.674	93	1745.74	829.762	1	-0.097182	0.159652	-0.410093	0.215729	-0.608713	0.542715	39.2332	4.01589	-0.384256	-0.547258	-0.221254	-4.62035	3.83091e-06	-0.212227	-0.668078	0.243625	-0.912484	0.361514	85.5516	0.223522	1.44493e-05
ANTXR2	21	2219.01	503.982	23	2101.86	303.386	2	0.279713	0.303437	-0.315012	0.874438	0.921818	0.356624	10.8608	3.16861	NA	NA	NA	NA	NA	NA	NA	NA	NA	NA	NA	NA	NA
ANTXR2	182	1543.96	540.997	92	2186.77	926.435	3	-0.923434	0.133951	-1.18597	-0.660895	-6.89382	5.43137e-12	55.7325	4.14138	NA	NA	NA	NA	NA	NA	NA	NA	NA	NA	NA	NA	NA
ANTXR2	41	1698.86	511.524	66	1769.57	875.689	4	-0.0926271	0.198956	-0.482573	0.297319	-0.465566	0.641526	25.2631	3.80075	NA	NA	NA	NA	NA	NA	NA	NA	NA	NA	NA	NA	NA
ANTXR2	27	1637.11	654.533	27	1687.49	717.083	5	-0.0723202	0.272261	-0.605943	0.461303	-0.265628	0.790526	13.4905	3.35967	NA	NA	NA	NA	NA	NA	NA	NA	NA	NA	NA	NA	NA
ANXA1	68	6544.27	2810.63	93	6092.55	2323.24	1	0.176999	0.15987	-0.13634	0.490338	1.10715	0.26823	39.1262	3.01907	-0.212031	-0.374706	-0.0493554	-2.55461	0.0106306	0.00139317	-0.519999	0.522786	0.00523706	0.995821	88.9952	0.305669	2.45397e-07
ANXA1	21	20883.3	3882.22	23	19589.9	3527.84	2	0.343197	0.304249	-0.25312	0.939513	1.12801	0.259315	10.8029	2.51107	NA	NA	NA	NA	NA	NA	NA	NA	NA	NA	NA	NA	NA
ANXA1	182	3933.4	1853.77	92	5844.75	3259.29	3	-0.788689	0.132347	-1.04808	-0.529294	-5.95925	2.53393e-09	57.0916	3.09421	NA	NA	NA	NA	NA	NA	NA	NA	NA	NA	NA	NA	NA
ANXA1	41	5571.5	2352.96	66	5926.76	2309.55	4	-0.151629	0.199131	-0.541919	0.238662	-0.761451	0.446388	25.2186	2.89584	NA	NA	NA	NA	NA	NA	NA	NA	NA	NA	NA	NA	NA
ANXA1	27	8021.43	2842.72	27	6497.8	2350.19	5	0.575723	0.278181	0.030498	1.12095	2.0696	0.0384901	12.9225	2.6106	NA	NA	NA	NA	NA	NA	NA	NA	NA	NA	NA	NA	NA
ANXA11	68	992.494	267.485	93	1028.54	373.665	1	-0.107712	0.159673	-0.420665	0.205242	-0.674575	0.499946	39.2226	38.1469	-0.10466	-0.264983	0.0556638	-1.27947	0.200731	-0.103384	-0.266057	0.059289	-1.24562	0.212904	1.90672	0.000718912	0.395586
ANXA11	21	1305.1	208.689	23	1255.86	176.858	2	0.250981	0.303123	-0.343129	0.845091	0.827985	0.407679	10.8833	10.7989	NA	NA	NA	NA	NA	NA	NA	NA	NA	NA	NA	NA	NA
ANXA11	182	1084.4	267.732	92	1139.21	377.992	3	-0.176872	0.128148	-0.428038	0.0742941	-1.38021	0.167521	60.894	58.34	NA	NA	NA	NA	NA	NA	NA	NA	NA	NA	NA	NA	NA
ANXA11	41	967.679	264.226	66	1060.49	382.226	4	-0.269361	0.199734	-0.660833	0.122111	-1.3486	0.177466	25.0666	24.6229	NA	NA	NA	NA	NA	NA	NA	NA	NA	NA	NA	NA	NA
ANXA11	27	1030.18	272.984	27	950.43	346.252	5	0.252068	0.273329	-0.283647	0.787783	0.922215	0.356416	13.3853	13.2577	NA	NA	NA	NA	NA	NA	NA	NA	NA	NA	NA	NA	NA
ANXA2	68	4126.67	1317.02	93	4389.63	1396.24	1	-0.191959	0.159925	-0.505405	0.121487	-1.20031	0.230019	39.0993	10.8081	0.0378666	-0.122895	0.198628	0.46166	0.644325	0.071544	-0.219996	0.363084	0.480976	0.630534	64.2025	0.0669473	0.0246768
ANXA2	21	6875.68	1576.5	23	5552.66	1207.27	2	0.931142	0.319247	0.305428	1.55685	2.91668	0.00353781	9.81172	5.92185	NA	NA	NA	NA	NA	NA	NA	NA	NA	NA	NA	NA	NA
ANXA2	182	3067.41	887.262	92	2947.65	1028.03	3	0.127496	0.12804	-0.123457	0.37845	0.995756	0.319369	60.9973	11.9988	NA	NA	NA	NA	NA	NA	NA	NA	NA	NA	NA	NA	NA
ANXA2	41	4709.17	1303.29	66	4792.1	1256.22	4	-0.0646078	0.198902	-0.454449	0.325233	-0.324822	0.745316	25.2768	9.38885	NA	NA	NA	NA	NA	NA	NA	NA	NA	NA	NA	NA	NA
ANXA2	27	3242.13	713.456	27	3405.82	1239.62	5	-0.159511	0.272632	-0.69386	0.374838	-0.585078	0.558495	13.4538	7.07837	NA	NA	NA	NA	NA	NA	NA	NA	NA	NA	NA	NA	NA
ANXA2P1	68	687.131	445.308	93	525.552	314.916	1	0.428358	0.161378	0.112064	0.744652	2.65438	0.00794533	38.3985	3.0302	0.0257927	-0.136537	0.188123	0.31142	0.755482	0.0708523	-0.449449	0.591153	0.266899	0.789547	88.8942	0.303968	2.87021e-07
ANXA2P1	21	4312.32	1343.78	23	5094.51	1677.43	2	-0.502816	0.307006	-1.10454	0.0989056	-1.6378	0.101463	10.6098	2.51117	NA	NA	NA	NA	NA	NA	NA	NA	NA	NA	NA	NA	NA
ANXA2P1	182	2005.03	1047.84	92	2513.29	1343.09	3	-0.438826	0.129308	-0.692265	-0.185386	-3.39364	0.000689699	59.8065	3.11829	NA	NA	NA	NA	NA	NA	NA	NA	NA	NA	NA	NA	NA
ANXA2P1	41	680.998	378.906	66	458.974	188.551	4	0.795935	0.206435	0.39133	1.20054	3.85562	0.000115434	23.4658	2.88531	NA	NA	NA	NA	NA	NA	NA	NA	NA	NA	NA	NA	NA
ANXA2P1	27	696.444	538.495	27	688.299	472.524	5	0.0158462	0.27217	-0.517597	0.54929	0.0582216	0.953572	13.4995	2.64519	NA	NA	NA	NA	NA	NA	NA	NA	NA	NA	NA	NA	NA
ANXA2P2	68	52986.8	3581.08	93	55054.4	4577.75	1	-0.491502	0.161949	-0.808917	-0.174087	-3.03491	0.00240606	38.1277	3.27824	-0.0657016	-0.227879	0.0964755	-0.794026	0.427181	-0.145819	-0.646695	0.355056	-0.570602	0.568269	88.0478	0.278814	9.58477e-07
ANXA2P2	21	58282.5	4078.26	23	58222.4	3462.36	2	0.0156463	0.301828	-0.575926	0.607219	0.0518383	0.958658	10.9769	2.70333	NA	NA	NA	NA	NA	NA	NA	NA	NA	NA	NA	NA	NA
ANXA2P2	182	44654.1	4299.85	92	42756.5	4585.75	3	0.430312	0.129255	0.176976	0.683647	3.32916	0.000871071	59.8555	3.38385	NA	NA	NA	NA	NA	NA	NA	NA	NA	NA	NA	NA	NA
ANXA2P2	41	53933.2	3395.9	66	56634.8	3597.2	4	-0.7616	0.205805	-1.16497	-0.358229	-3.70059	0.000215102	23.6095	3.11362	NA	NA	NA	NA	NA	NA	NA	NA	NA	NA	NA	NA	NA
ANXA2P2	27	51549.7	3427.54	27	51191.2	4468.04	5	0.0887266	0.27231	-0.444991	0.622444	0.32583	0.744553	13.4857	2.83313	NA	NA	NA	NA	NA	NA	NA	NA	NA	NA	NA	NA	NA
ANXA2P3	68	28.6254	21.5768	93	26.1378	18.9393	1	0.123217	0.159709	-0.189807	0.43624	0.771508	0.440406	39.2051	15.1434	-0.00346635	-0.163958	0.157025	-0.0423319	0.966234	0.0454523	-0.204845	0.295749	0.355917	0.721903	52.2392	0.0405284	0.078766
ANXA2P3	21	365.484	58.4626	23	346.427	46.1366	2	0.357355	0.304452	-0.239361	0.95407	1.17376	0.24049	10.7885	7.5064	NA	NA	NA	NA	NA	NA	NA	NA	NA	NA	NA	NA	NA
ANXA2P3	182	63.4838	30.643	92	71.2379	32.6908	3	-0.246709	0.128362	-0.498294	0.00487507	-1.92198	0.0546077	60.6915	17.5423	NA	NA	NA	NA	NA	NA	NA	NA	NA	NA	NA	NA	NA
ANXA2P3	41	31.8516	22.8668	66	25.8043	16.7698	4	0.310759	0.200026	-0.0812841	0.702802	1.5536	0.120281	24.9936	12.4164	NA	NA	NA	NA	NA	NA	NA	NA	NA	NA	NA	NA	NA
ANXA2P3	27	23.7262	18.8127	27	26.9532	23.7739	5	-0.148351	0.272569	-0.682576	0.385875	-0.544269	0.586257	13.4601	8.70911	NA	NA	NA	NA	NA	NA	NA	NA	NA	NA	NA	NA	NA
ANXA4	68	71.305	71.3723	93	32.7136	40.6291	1	0.689661	0.164234	0.367769	1.01155	4.19927	2.67783e-05	37.0745	1.82934	0.115979	-0.0479811	0.279939	1.3864	0.165624	0.162555	-0.499127	0.824237	0.481502	0.63016	93.0376	0.519673	9.94709e-12
ANXA4	21	952.129	274.407	23	1122.43	296.656	2	-0.584183	0.308799	-1.18942	0.0210521	-1.89179	0.058519	10.4869	1.62594	NA	NA	NA	NA	NA	NA	NA	NA	NA	NA	NA	NA	NA
ANXA4	182	147.035	127.831	92	206.926	137.835	3	-0.455006	0.129412	-0.708648	-0.201364	-3.51596	0.000438172	59.7109	1.86421	NA	NA	NA	NA	NA	NA	NA	NA	NA	NA	NA	NA	NA
ANXA4	41	82.2377	77.3214	66	24.4412	29.7472	4	1.07955	0.212593	0.662879	1.49623	5.07802	3.81381e-07	22.1259	1.77032	NA	NA	NA	NA	NA	NA	NA	NA	NA	NA	NA	NA	NA
ANXA4	27	54.7035	58.7735	27	52.9353	55.0493	5	0.0306038	0.272183	-0.502865	0.564072	0.112438	0.910476	13.4983	1.68419	NA	NA	NA	NA	NA	NA	NA	NA	NA	NA	NA	NA	NA
ANXA5	68	5579.24	1501.76	93	5606.17	1488.75	1	-0.0179349	0.159561	-0.330668	0.294798	-0.112402	0.910505	39.2779	39.2779	0.10259	-0.0576293	0.262808	1.25498	0.209485	0.10259	-0.0576293	0.262808	1.25498	0.209485	0	0	0.671894
ANXA5	21	6239.43	1436.79	23	5572.06	1202.26	2	0.496824	0.306885	-0.104659	1.09831	1.61893	0.105463	10.6182	10.6182	NA	NA	NA	NA	NA	NA	NA	NA	NA	NA	NA	NA	NA
ANXA5	182	3582.67	1069.88	92	3441.58	957.719	3	0.136108	0.128056	-0.114877	0.387094	1.06288	0.287836	60.9817	60.9817	NA	NA	NA	NA	NA	NA	NA	NA	NA	NA	NA	NA	NA
ANXA5	41	6026.76	1509.18	66	5922.16	1506.6	4	0.0688841	0.198909	-0.32097	0.458739	0.34631	0.72911	25.275	25.275	NA	NA	NA	NA	NA	NA	NA	NA	NA	NA	NA	NA	NA
ANXA5	27	4899.68	1229.74	27	4833.74	1137.96	5	0.0548492	0.272221	-0.478694	0.588392	0.201488	0.840317	13.4945	13.4945	NA	NA	NA	NA	NA	NA	NA	NA	NA	NA	NA	NA	NA
ANXA6	68	371.917	146.537	93	423.081	121.691	1	-0.383659	0.161019	-0.69925	-0.0680669	-2.38269	0.0171867	38.5696	4.85452	0.0135849	-0.147856	0.175026	0.164926	0.869002	-0.0855711	-0.502692	0.33155	-0.402081	0.687625	82.8011	0.180066	0.000112484
ANXA6	21	634.703	109.268	23	623.551	88.0117	2	0.110961	0.302078	-0.481101	0.703022	0.367325	0.713376	10.9588	3.68572	NA	NA	NA	NA	NA	NA	NA	NA	NA	NA	NA	NA	NA
ANXA6	182	349.532	110.695	92	300.009	90.9833	3	0.472526	0.129528	0.218656	0.726396	3.64807	0.000264223	59.6038	5.08017	NA	NA	NA	NA	NA	NA	NA	NA	NA	NA	NA	NA	NA
ANXA6	41	408.857	148.539	66	450.594	124.036	4	-0.309469	0.200016	-0.701493	0.0825552	-1.54722	0.12181	24.996	4.54395	NA	NA	NA	NA	NA	NA	NA	NA	NA	NA	NA	NA	NA
ANXA6	27	315.822	126.376	27	355.828	85.5553	5	-0.36535	0.274604	-0.903563	0.172864	-1.33046	0.183367	13.2613	3.9143	NA	NA	NA	NA	NA	NA	NA	NA	NA	NA	NA	NA	NA
ANXA7	68	1119.19	251.173	93	1164.42	234.542	1	-0.186233	0.159903	-0.499637	0.127171	-1.16466	0.244156	39.1099	39.1099	-0.28412	-0.445039	-0.1232	-3.46051	0.000539151	-0.28412	-0.445039	-0.1232	-3.46051	0.000539151	0	0	0.444879
ANXA7	21	4835.04	1043.25	23	4986.08	467.787	2	-0.186455	0.302541	-0.779425	0.406515	-0.616296	0.537699	10.9252	10.9252	NA	NA	NA	NA	NA	NA	NA	NA	NA	NA	NA	NA	NA
ANXA7	182	853.256	217.218	92	958.871	237.797	3	-0.46954	0.129508	-0.72337	-0.215709	-3.62557	0.000288321	59.6223	59.6223	NA	NA	NA	NA	NA	NA	NA	NA	NA	NA	NA	NA	NA
ANXA7	41	1168.4	218.4	66	1211.29	248.761	4	-0.179204	0.199242	-0.569712	0.211304	-0.899425	0.368426	25.1905	25.1905	NA	NA	NA	NA	NA	NA	NA	NA	NA	NA	NA	NA	NA
ANXA7	27	1044.48	282.092	27	1049.84	143.995	5	-0.0235838	0.272176	-0.557038	0.509871	-0.0866492	0.93095	13.499	13.499	NA	NA	NA	NA	NA	NA	NA	NA	NA	NA	NA	NA	NA
AOAH	68	1331.89	434.119	93	1285.13	551.394	1	0.092092	0.159642	-0.220801	0.404985	0.576866	0.56403	39.2379	8.58506	-0.073969	-0.234852	0.0869137	-0.901132	0.367518	0.0459894	-0.276365	0.368343	0.279623	0.779767	70.9927	0.0909959	0.0079977
AOAH	21	2459.45	755.776	23	2217.58	593.82	2	0.351469	0.304367	-0.245078	0.948017	1.15476	0.24819	10.7946	5.44559	NA	NA	NA	NA	NA	NA	NA	NA	NA	NA	NA	NA	NA
AOAH	182	1297.47	437.096	92	1540.6	791.519	3	-0.417827	0.129179	-0.671013	-0.16464	-3.23447	0.00121869	59.9258	9.2865	NA	NA	NA	NA	NA	NA	NA	NA	NA	NA	NA	NA	NA
AOAH	41	1414.56	417.196	66	1394.38	562.033	4	0.0391495	0.19887	-0.350628	0.428927	0.19686	0.843937	25.285	7.66019	NA	NA	NA	NA	NA	NA	NA	NA	NA	NA	NA	NA	NA
AOAH	27	1206.34	436.722	27	1018.07	426.321	5	0.429949	0.275537	-0.110093	0.969991	1.56041	0.118664	13.1717	5.99103	NA	NA	NA	NA	NA	NA	NA	NA	NA	NA	NA	NA	NA
AOF2	68	707.427	175.101	93	841.124	280.47	1	-0.550457	0.162552	-0.869053	-0.231861	-3.38634	0.00070831	37.8456	5.24306	-0.176049	-0.337745	-0.0143533	-2.13394	0.0328473	-0.267929	-0.670503	0.134645	-1.30444	0.192085	81.3326	0.164305	0.000260455
AOF2	21	1899.47	211.678	23	1895.56	195.814	2	0.0188586	0.301831	-0.572719	0.610436	0.0624808	0.95018	10.9767	3.91532	NA	NA	NA	NA	NA	NA	NA	NA	NA	NA	NA	NA	NA
AOF2	182	582.461	184.773	92	538.144	170.382	3	0.245406	0.128357	-0.00616957	0.496981	1.9119	0.0558892	60.6959	5.53156	NA	NA	NA	NA	NA	NA	NA	NA	NA	NA	NA	NA	NA
AOF2	41	715.462	164.204	66	849.887	297.468	4	-0.523283	0.202164	-0.919517	-0.127049	-2.58841	0.00964196	24.4677	4.87388	NA	NA	NA	NA	NA	NA	NA	NA	NA	NA	NA	NA	NA
AOF2	27	695.226	193.058	27	819.701	237.608	5	-0.566658	0.277995	-1.11152	-0.0217979	-2.03838	0.0415124	12.9398	4.13931	NA	NA	NA	NA	NA	NA	NA	NA	NA	NA	NA	NA	NA
AP1B1	68	472.843	151.147	93	498.314	136.995	1	-0.177114	0.15987	-0.490454	0.136225	-1.10786	0.267921	39.126	7.46586	0.0371381	-0.123957	0.198233	0.451842	0.651383	0.107984	-0.236885	0.452852	0.613696	0.539416	74.2445	0.108385	0.00371812
AP1B1	21	1032.35	133.281	23	883.348	111.135	2	1.1976	0.330149	0.550516	1.84468	3.62744	0.000286244	9.17444	4.60017	NA	NA	NA	NA	NA	NA	NA	NA	NA	NA	NA	NA	NA
AP1B1	182	438.287	100.615	92	431.072	117.883	3	0.0674335	0.127955	-0.183354	0.318221	0.52701	0.598187	61.0781	8.01557	NA	NA	NA	NA	NA	NA	NA	NA	NA	NA	NA	NA	NA
AP1B1	41	552.444	139.218	66	547.381	112.556	4	0.0407315	0.198871	-0.349049	0.430512	0.204814	0.837718	25.2846	6.75975	NA	NA	NA	NA	NA	NA	NA	NA	NA	NA	NA	NA	NA
AP1B1	27	351.968	62.358	27	378.37	116.984	5	-0.277577	0.273576	-0.813776	0.258621	-1.01463	0.310284	13.3612	5.45767	NA	NA	NA	NA	NA	NA	NA	NA	NA	NA	NA	NA	NA
AP1G1	68	676.821	161.821	93	637.613	190.382	1	0.218119	0.160031	-0.0955367	0.531775	1.36298	0.17289	39.0472	7.0608	-0.0521281	-0.213216	0.10896	-0.634244	0.525922	-0.0329946	-0.385544	0.319554	-0.18343	0.85446	75.6139	0.116017	0.0025237
AP1G1	21	1484.43	241.182	23	1714.8	336.805	2	-0.766465	0.313735	-1.38137	-0.151556	-2.44303	0.0145644	10.1595	4.66316	NA	NA	NA	NA	NA	NA	NA	NA	NA	NA	NA	NA	NA
AP1G1	182	540.537	143.765	92	586.387	151.74	3	-0.312141	0.128625	-0.564242	-0.0600403	-2.42675	0.0152348	60.4432	7.54367	NA	NA	NA	NA	NA	NA	NA	NA	NA	NA	NA	NA	NA
AP1G1	41	703.361	143.002	66	665.613	195.176	4	0.21159	0.199397	-0.179219	0.6024	1.06115	0.28862	25.1516	6.41947	NA	NA	NA	NA	NA	NA	NA	NA	NA	NA	NA	NA	NA
AP1G1	27	636.519	182.267	27	569.169	161.749	5	0.385193	0.274875	-0.153551	0.923937	1.40134	0.161112	13.2352	5.21994	NA	NA	NA	NA	NA	NA	NA	NA	NA	NA	NA	NA	NA
AP1G2	68	463.052	120.071	93	456.305	108.411	1	0.0591723	0.159592	-0.253623	0.371968	0.370771	0.710808	39.2623	19.2808	0.240978	0.0800444	0.401912	2.9348	0.00333761	0.217061	-0.00805779	0.442179	1.88981	0.0587834	41.4847	0.0263954	0.144823
AP1G2	21	1469.43	213.295	23	1407.51	257.079	2	0.256308	0.303179	-0.337911	0.850528	0.845404	0.397885	10.8794	8.45218	NA	NA	NA	NA	NA	NA	NA	NA	NA	NA	NA	NA	NA
AP1G2	182	716.102	183.791	92	647.686	176.434	3	0.376194	0.128942	0.123472	0.628916	2.91754	0.00352806	60.1464	23.2442	NA	NA	NA	NA	NA	NA	NA	NA	NA	NA	NA	NA	NA
AP1G2	41	536.7	81.7635	66	492.314	103.149	4	0.461117	0.201428	0.066325	0.855909	2.28924	0.0220655	24.6467	14.9323	NA	NA	NA	NA	NA	NA	NA	NA	NA	NA	NA	NA	NA
AP1G2	27	351.215	72.9725	27	368.285	60.421	5	-0.251106	0.27332	-0.786803	0.284592	-0.918725	0.35824	13.3862	9.89127	NA	NA	NA	NA	NA	NA	NA	NA	NA	NA	NA	NA	NA
AP1GBP1	68	77.5366	48.0874	93	65.8865	33.9023	1	0.286369	0.160373	-0.027957	0.600695	1.78564	0.0741577	38.8808	19.2973	0.16137	0.000715022	0.322025	1.96869	0.048989	0.183893	-0.0405574	0.408343	1.60581	0.108317	41.2416	0.0261011	0.146415
AP1GBP1	21	409.847	66.153	23	403	51.526	2	0.114071	0.302092	-0.478019	0.70616	0.377602	0.705727	10.9577	8.52073	NA	NA	NA	NA	NA	NA	NA	NA	NA	NA	NA	NA	NA
AP1GBP1	182	95.8806	46.8209	92	97.2713	47.8663	3	-0.0294012	0.127928	-0.280136	0.221334	-0.229825	0.818228	61.1035	23.5478	NA	NA	NA	NA	NA	NA	NA	NA	NA	NA	NA	NA	NA
AP1GBP1	41	95.4732	51.5766	66	72.3296	34.8359	4	0.546994	0.202468	0.150164	0.943824	2.70163	0.00690005	24.3942	14.9044	NA	NA	NA	NA	NA	NA	NA	NA	NA	NA	NA	NA	NA
AP1GBP1	27	50.2997	24.2617	27	50.1366	25.8873	5	0.00640701	0.272166	-0.527029	0.539843	0.0235408	0.981219	13.4999	9.98248	NA	NA	NA	NA	NA	NA	NA	NA	NA	NA	NA	NA	NA
AP1M1	68	2036.05	728.628	93	2307.71	712.625	1	-0.375833	0.16096	-0.691309	-0.0603561	-2.33494	0.0195466	38.5978	4.52694	-0.0516264	-0.213352	0.110099	-0.625665	0.531535	0.0132563	-0.419771	0.446284	0.0600004	0.952155	83.7099	0.194991	6.18177e-05
AP1M1	21	2900.17	318.519	23	2472.85	357.579	2	1.23593	0.331908	0.585399	1.88645	3.7237	0.000196321	9.07749	3.27703	NA	NA	NA	NA	NA	NA	NA	NA	NA	NA	NA	NA	NA
AP1M1	182	2562.03	610.029	92	2477	575.702	3	0.141613	0.128067	-0.109394	0.39262	1.10577	0.268824	60.9711	4.73054	NA	NA	NA	NA	NA	NA	NA	NA	NA	NA	NA	NA	NA
AP1M1	41	2490.17	575.895	66	2658.66	495.476	4	-0.317092	0.200074	-0.709229	0.075046	-1.58487	0.112995	24.9815	4.25494	NA	NA	NA	NA	NA	NA	NA	NA	NA	NA	NA	NA	NA
AP1M1	27	1346.47	197.102	27	1449.86	326.113	5	-0.37813	0.274777	-0.916682	0.160422	-1.37614	0.16878	13.2447	3.69695	NA	NA	NA	NA	NA	NA	NA	NA	NA	NA	NA	NA	NA
AP1S1	68	230.048	89.858	93	232.345	71.9429	1	-0.0285908	0.159566	-0.341334	0.284152	-0.179179	0.857797	39.2755	38.7547	-0.183129	-0.343681	-0.0225778	-2.23559	0.0253789	-0.183282	-0.344961	-0.0216033	-2.22185	0.0262933	0.913079	0.000342161	0.40104
AP1S1	21	423.409	56.8647	23	452.977	53.7878	2	-0.525327	0.307476	-1.12797	0.0773158	-1.70851	0.0875415	10.5773	10.5392	NA	NA	NA	NA	NA	NA	NA	NA	NA	NA	NA	NA	NA
AP1S1	182	106.315	36.4127	92	113.767	39.3875	3	-0.19852	0.128207	-0.449801	0.0527609	-1.54843	0.121518	60.8382	59.5976	NA	NA	NA	NA	NA	NA	NA	NA	NA	NA	NA	NA	NA
AP1S1	41	185.16	59.5997	66	207.657	57.8503	4	-0.381667	0.20062	-0.774875	0.0115418	-1.90243	0.0571145	24.8457	24.6362	NA	NA	NA	NA	NA	NA	NA	NA	NA	NA	NA	NA	NA
AP1S1	27	298.211	85.6747	27	292.695	67.9584	5	0.0703066	0.272256	-0.463306	0.603919	0.258237	0.796224	13.491	13.429	NA	NA	NA	NA	NA	NA	NA	NA	NA	NA	NA	NA	NA
AP1S2	68	5816.66	2288.78	93	5831.34	2018.75	1	-0.00684013	0.159558	-0.319568	0.305888	-0.0428693	0.965806	39.2793	21.0483	0.0605724	-0.099875	0.22102	0.739929	0.459343	0.0698215	-0.146648	0.286291	0.632178	0.52727	37.2554	0.022051	0.172836
AP1S2	21	12636	3594.7	23	10348	2979.94	2	0.683561	0.311335	0.0733563	1.29377	2.19558	0.0281218	10.3168	8.40476	NA	NA	NA	NA	NA	NA	NA	NA	NA	NA	NA	NA	NA
AP1S2	182	3776.72	1454.66	92	3695.27	1414.42	3	0.0563515	0.127945	-0.194416	0.307119	0.440435	0.659622	61.0875	26.0275	NA	NA	NA	NA	NA	NA	NA	NA	NA	NA	NA	NA	NA
AP1S2	41	6072.6	2643.8	66	5767.79	2139.45	4	0.129084	0.199054	-0.261055	0.519223	0.648487	0.51667	25.2381	16.2144	NA	NA	NA	NA	NA	NA	NA	NA	NA	NA	NA	NA	NA
[truncated: 57,646 more rows]
[truncated: 1 more columns]
